# Supplementary material for: Identification of a novel ferroptosis-related gene signature associated with prognosis, the immune landscape, and biomarkers for immunotherapy in ovarian cancer
Source: Front Pharmacol. 2022 Oct 25;13:949126. doi: 10.3389/fphar.2022.949126 (PMC9641277; doi:10.3389/fphar.2022.949126)
Supplement: Supplementary file 5 [file DataSheet3.xlsx]

## Sheet: Supplementary Table 3A
ONTOLOGY	ID	Description	GeneRatio	BgRatio	pvalue	p.adjust	qvalue	geneID	Count
BP	GO:0034341	response to interferon-gamma	56/481	198/18493	2.71542e-42	1.12092e-38	7.98332e-39	HLA-G/B2M/NLRC5/HLA-E/CCL2/HLA-A/HLA-F/HLA-H/CCL4/HLA-DRB5/HLA-B/IFNG/HLA-DPA1/HLA-C/HLA-DRB1/HLA-DRB3/ICAM1/TLR2/HLA-DRA/HLA-DPB1/CCL3L3/CCL3/CCL13/IFI30/CASP1/GBP2/HLA-DRB4/CIITA/HLA-DQB2/CCL5/SOCS3/GBP5/CD44/CD40/MT2A/VCAM1/HCK/AIF1/HLA-DQB1/HLA-DQA2/FCGR1B/IRF1/CCL8/GBP1/GBP4/UBD/TRIM22/MRC1/PTAFR/HLA-DQA1/KYNU/CCL7/CCL20/EDN1/CCL18/OASL	56
BP	GO:0071346	cellular response to interferon-gamma	53/481	178/18493	2.38344e-41	4.91941e-38	3.50365e-38	HLA-G/B2M/NLRC5/HLA-E/CCL2/HLA-A/HLA-F/HLA-H/CCL4/HLA-DRB5/HLA-B/IFNG/HLA-DPA1/HLA-C/HLA-DRB1/HLA-DRB3/ICAM1/TLR2/HLA-DRA/HLA-DPB1/CCL3L3/CCL3/CCL13/IFI30/CASP1/GBP2/HLA-DRB4/CIITA/HLA-DQB2/CCL5/SOCS3/GBP5/CD44/MT2A/VCAM1/HCK/AIF1/HLA-DQB1/HLA-DQA2/FCGR1B/IRF1/CCL8/GBP1/GBP4/TRIM22/MRC1/PTAFR/HLA-DQA1/CCL7/CCL20/EDN1/CCL18/OASL	53
BP	GO:0042110	T cell activation	76/481	451/18493	6.61269e-40	9.09907e-37	6.48044e-37	HLA-G/B2M/HLA-E/CCL2/SIRPG/PDCD1/IFNG/HLA-DPA1/IL4R/ICAM1/NOD2/BATF/HLA-DOA/HLA-DPB1/LYN/CD74/LCP1/IL6/P2RX7/TBX21/RAC2/CLEC4D/TNFRSF14/TNFSF13B/RHOH/CCL5/ADAM8/ZC3H12A/RASAL3/LAG3/ITGAL/PRDM1/GPR183/ICOS/CD8B/VCAM1/HAVCR2/HLA-DMB/CD300A/IL1B/CD3G/AIF1/CD8A/CD3D/IL2RA/CD83/VAV1/ZNF683/LILRB2/VNN1/IDO1/TIGIT/IRF1/CD2/NCKAP1L/ZAP70/SIT1/LCK/APBB1IP/NLRP3/CLEC4E/NFKBIZ/IL15/IL7/FCGR2B/TNFSF14/IGFBP2…	76
BP	GO:0007159	leukocyte cell-cell adhesion	64/481	327/18493	1.19674e-37	1.23504e-34	8.79605e-35	HLA-G/HLA-E/CCL2/SIRPG/PDCD1/IFNG/HLA-DPA1/IL4R/ICAM1/NOD2/HLA-DPB1/LYN/CD74/IL6/TBX21/RAC2/TNFRSF14/TNFSF13B/CCL5/ADAM8/CD44/ZC3H12A/RASAL3/LAG3/ITGAL/ICOS/VCAM1/HAVCR2/HLA-DMB/CD300A/IL1B/FERMT3/ITGB2/AIF1/IL2RA/CD83/VAV1/LILRB2/SELPLG/VNN1/NR4A3/IDO1/TIGIT/IRF1/PECAM1/NCKAP1L/ZAP70/LCK/NLRP3/ITGB7/NFKBIZ/IL15/IL7/FCGR2B/TNFSF14/IGFBP2/KLF4/PTAFR/CD27/IL7R/CARD11/CCR7/CD86/EGR3	64
BP	GO:0050863	regulation of T cell activation	60/481	305/18493	1.92868e-35	1.59231e-32	1.13406e-32	HLA-G/HLA-E/CCL2/SIRPG/PDCD1/IFNG/HLA-DPA1/IL4R/NOD2/HLA-DOA/HLA-DPB1/LYN/CD74/IL6/TBX21/RAC2/TNFRSF14/TNFSF13B/CCL5/ADAM8/ZC3H12A/RASAL3/LAG3/PRDM1/ICOS/VCAM1/HAVCR2/HLA-DMB/CD300A/IL1B/AIF1/IL2RA/CD83/VAV1/ZNF683/LILRB2/VNN1/IDO1/TIGIT/IRF1/CD2/NCKAP1L/ZAP70/SIT1/LCK/NLRP3/NFKBIZ/IL15/IL7/FCGR2B/TNFSF14/IGFBP2/TNFRSF18/CD27/IL7R/CARD11/CCR7/CD86/SPINK5/EGR3	60
BP	GO:0060333	interferon-gamma-mediated signaling pathway	36/481	90/18493	1.14094e-33	7.84967e-31	5.59061e-31	HLA-G/B2M/NLRC5/HLA-E/HLA-A/HLA-F/HLA-H/HLA-DRB5/HLA-B/IFNG/HLA-DPA1/HLA-C/HLA-DRB1/HLA-DRB3/ICAM1/HLA-DRA/HLA-DPB1/IFI30/GBP2/HLA-DRB4/CIITA/HLA-DQB2/SOCS3/CD44/MT2A/VCAM1/HCK/HLA-DQB1/HLA-DQA2/FCGR1B/IRF1/GBP1/TRIM22/PTAFR/HLA-DQA1/OASL	36
BP	GO:1903037	regulation of leukocyte cell-cell adhesion	57/481	293/18493	2.05464e-33	1.21165e-30	8.62948e-31	HLA-G/HLA-E/CCL2/SIRPG/PDCD1/IFNG/HLA-DPA1/IL4R/ICAM1/NOD2/HLA-DPB1/LYN/CD74/IL6/TBX21/TNFRSF14/TNFSF13B/CCL5/ADAM8/CD44/ZC3H12A/RASAL3/LAG3/ICOS/VCAM1/HAVCR2/HLA-DMB/CD300A/IL1B/AIF1/IL2RA/CD83/VAV1/LILRB2/VNN1/NR4A3/IDO1/TIGIT/IRF1/NCKAP1L/ZAP70/LCK/NLRP3/NFKBIZ/IL15/IL7/FCGR2B/TNFSF14/IGFBP2/KLF4/PTAFR/CD27/IL7R/CARD11/CCR7/CD86/EGR3	57
BP	GO:0050900	leukocyte migration	70/481	478/18493	1.03372e-32	5.334e-30	3.79892e-30	CCL2/MPP1/CCL4/SIRPG/ICAM1/MYO1G/CXCL2/CCL3L3/LYN/CCL3/CD74/IL6/CCL13/TBX21/RAC2/TNFRSF14/CCL5/ADAM8/CD44/HMOX1/DOK2/ITGAL/GPR183/VCAM1/CD300A/IL1B/ITGB2/HCK/AIF1/CXCL1/CXCL3/VAV1/CCR5/DUSP1/ITGAM/SELPLG/SLC7A5/CXCR3/SAA1/CCL8/CD84/PECAM1/CD2/NCKAP1L/ZAP70/LCK/MMP9/CD48/ITGB7/SLC7A7/CXCL13/TNFSF14/TNFRSF18/GYPC/CXCL9/PTAFR/HRH1/BDKRB1/CCR7/MMP1/ITGB3/TREM1/CCL7/CXCL11/CXCL10/CH25H/CCL20/IGLL1/EDN…	70
BP	GO:0051249	regulation of lymphocyte activation	69/481	472/18493	3.39223e-32	1.5559e-29	1.10813e-29	HLA-G/HLA-E/CCL2/SIRPG/PDCD1/IFNG/HLA-DPA1/IL4R/NOD2/HLA-DOA/HLA-DPB1/LYN/CD74/IL6/TBX21/RAC2/TNFRSF14/TNFSF13B/CCL5/ADAM8/TNFAIP3/ZC3H12A/RASAL3/CD40/SAMSN1/LAG3/PRDM1/GPR183/ICOS/VCAM1/HAVCR2/HLA-DMB/CD300A/IL1B/AIF1/IL2RA/CD83/VAV1/ZNF683/LILRB2/VNN1/IDO1/TIGIT/IRF1/MNDA/CD2/NCKAP1L/ZAP70/SIT1/LCK/NLRP3/NFKBIZ/LST1/IL15/IL7/FCGR2B/IL27RA/TNFSF14/IGFBP2/CD38/TNFRSF18/CD27/IL7R/CARD11/CCR7/CD86/…	69
BP	GO:1903039	positive regulation of leukocyte cell-cell adhesion	48/481	214/18493	3.17547e-31	1.30328e-28	9.28211e-29	HLA-G/HLA-E/CCL2/SIRPG/PDCD1/IFNG/HLA-DPA1/IL4R/ICAM1/NOD2/HLA-DPB1/LYN/CD74/IL6/TNFRSF14/TNFSF13B/CCL5/ADAM8/CD44/RASAL3/ICOS/VCAM1/HAVCR2/HLA-DMB/IL1B/AIF1/IL2RA/CD83/VAV1/LILRB2/VNN1/NR4A3/NCKAP1L/ZAP70/LCK/NLRP3/NFKBIZ/IL15/IL7/TNFSF14/IGFBP2/PTAFR/CD27/IL7R/CARD11/CCR7/CD86/EGR3	48
BP	GO:0022407	regulation of cell-cell adhesion	62/481	388/18493	3.4729e-31	1.30328e-28	9.28211e-29	HLA-G/HLA-E/CCL2/SIRPG/PDCD1/IFNG/HLA-DPA1/IL4R/ICAM1/NOD2/HLA-DPB1/LYN/CD74/IL6/TBX21/TNFRSF14/TNFSF13B/CCL5/ADAM8/CD44/ZC3H12A/RASAL3/LAG3/ICOS/VCAM1/HAVCR2/HLA-DMB/CD300A/IL1B/FERMT3/AIF1/IL2RA/CD83/VAV1/LILRB2/VNN1/NR4A3/IDO1/TIGIT/IRF1/NCKAP1L/ZAP70/LCK/NLRP3/PIEZO1/NFKBIZ/IL15/IL7/FCGR2B/CXCL13/TNFSF14/IGFBP2/KLF4/PTAFR/CD27/IL7R/CARD11/APOA1/CCR7/SOX2/CD86/EGR3	62
BP	GO:0022409	positive regulation of cell-cell adhesion	51/481	251/18493	6.48175e-31	2.22972e-28	1.58803e-28	HLA-G/HLA-E/CCL2/SIRPG/PDCD1/IFNG/HLA-DPA1/IL4R/ICAM1/NOD2/HLA-DPB1/LYN/CD74/IL6/TNFRSF14/TNFSF13B/CCL5/ADAM8/CD44/RASAL3/ICOS/VCAM1/HAVCR2/HLA-DMB/IL1B/AIF1/IL2RA/CD83/VAV1/LILRB2/VNN1/NR4A3/NCKAP1L/ZAP70/LCK/NLRP3/PIEZO1/NFKBIZ/IL15/IL7/CXCL13/TNFSF14/IGFBP2/PTAFR/CD27/IL7R/CARD11/CCR7/SOX2/CD86/EGR3	51
BP	GO:0050870	positive regulation of T cell activation	44/481	202/18493	4.0451e-28	1.28448e-25	9.14816e-26	HLA-G/HLA-E/CCL2/SIRPG/PDCD1/IFNG/HLA-DPA1/IL4R/NOD2/HLA-DPB1/LYN/CD74/IL6/TNFRSF14/TNFSF13B/CCL5/ADAM8/RASAL3/ICOS/VCAM1/HAVCR2/HLA-DMB/IL1B/AIF1/IL2RA/CD83/VAV1/LILRB2/VNN1/NCKAP1L/ZAP70/LCK/NLRP3/NFKBIZ/IL15/IL7/TNFSF14/IGFBP2/CD27/IL7R/CARD11/CCR7/CD86/EGR3	44
BP	GO:0050867	positive regulation of cell activation	58/481	384/18493	7.17449e-28	2.11545e-25	1.50664e-25	HLA-G/HLA-E/CCL2/TLR6/SIRPG/PDCD1/IFNG/HLA-DPA1/IL4R/NOD2/HLA-DPB1/LYN/CD74/IL6/TBX21/CLEC4D/TNFRSF14/LRRK2/TNFSF13B/CCL5/ADAM8/RASAL3/CD40/GPR183/ICOS/VCAM1/HAVCR2/HLA-DMB/IL1B/ITGB2/AIF1/IL2RA/CD83/PLEK/VAV1/ITGAM/LILRB2/VNN1/NR4A3/CD2/NCKAP1L/ZAP70/LCK/NLRP3/NFKBIZ/IL15/IL7/TNFSF14/IGFBP2/CD38/PTAFR/CD27/IL7R/CARD11/CCR7/CD86/EGR3/IGLL1	58
BP	GO:0002696	positive regulation of leukocyte activation	57/481	372/18493	9.92314e-28	2.73085e-25	1.94494e-25	HLA-G/HLA-E/CCL2/TLR6/SIRPG/PDCD1/IFNG/HLA-DPA1/IL4R/NOD2/HLA-DPB1/LYN/CD74/IL6/TBX21/CLEC4D/TNFRSF14/LRRK2/TNFSF13B/CCL5/ADAM8/RASAL3/CD40/GPR183/ICOS/VCAM1/HAVCR2/HLA-DMB/IL1B/ITGB2/AIF1/IL2RA/CD83/VAV1/ITGAM/LILRB2/VNN1/NR4A3/CD2/NCKAP1L/ZAP70/LCK/NLRP3/NFKBIZ/IL15/IL7/TNFSF14/IGFBP2/CD38/PTAFR/CD27/IL7R/CARD11/CCR7/CD86/EGR3/IGLL1	57
BP	GO:0045785	positive regulation of cell adhesion	58/481	397/18493	4.28154e-27	1.10464e-24	7.86733e-25	NINJ1/HLA-G/HLA-E/CCL2/SIRPG/PDCD1/IFNG/HLA-DPA1/IL4R/ICAM1/NOD2/HLA-DPB1/LYN/CD74/IL6/TNFRSF14/TNFSF13B/CCL5/ADAM8/CD44/RASAL3/ICOS/VCAM1/HAVCR2/HLA-DMB/IL1B/AIF1/IL2RA/CD83/VAV1/LILRB2/VNN1/NR4A3/SAA1/NCKAP1L/ZAP70/LCK/APBB1IP/NLRP3/PIEZO1/NFKBIZ/IL15/IL7/CXCL13/TNFSF14/IGFBP2/TNFRSF18/PTAFR/CD27/IL7R/CARD11/APOA1/CCR7/CYR61/PRSS2/SOX2/CD86/EGR3	58
BP	GO:0001819	positive regulation of cytokine production	57/481	422/18493	7.22099e-25	1.75343e-22	1.24881e-22	HLA-G/B2M/HLA-E/TLR6/IFNG/HLA-DPA1/CRTAM/OSM/IL4R/NOD2/TLR2/HLA-DPB1/CCL3/CD74/IL6/TLR1/PTGS2/P2RX7/CASP1/BIRC3/TNFRSF14/LRRK2/ADAM8/GBP5/CD40/HMOX1/LY96/HAVCR2/IL1B/CD14/CD83/LILRB2/NR4A3/IDO1/TIGIT/IRF1/SAA1/CYBB/CSF1R/CD2/ZBP1/NLRP3/MMP12/CLEC4E/IL15/IL7/IL27RA/AIM2/TMEM173/PTAFR/EGR1/CARD11/C3/CCR7/FCN1/CD86/LTB	57
BP	GO:0002697	regulation of immune effector process	58/481	439/18493	8.55663e-25	1.96232e-22	1.39758e-22	HLA-G/B2M/HLA-E/HLA-A/HLA-F/HLA-H/HLA-B/IFNG/HLA-C/CRTAM/IL4R/NOD2/LYN/CD74/IL6/P2RX7/BIRC3/TBX21/RAC2/IL18RAP/TNFRSF14/TNFAIP3/ZC3H12A/APOBEC3G/CD40/C1QB/HMOX1/LAG3/HAVCR2/HLA-DMB/CD300A/IL1B/ITGB2/C1QA/IL2RA/VAV1/ZNF683/ITGAM/NR4A3/C1R/CD84/C1QC/NLRP3/MMP12/NFKBIZ/IL15/FCGR2B/IL27RA/AIM2/C1S/TMEM173/PTAFR/IL7R/C3/APOA1/CD86/SPINK5/C4BPA	58
BP	GO:0002237	response to molecule of bacterial origin	51/481	337/18493	1.26822e-24	2.75538e-22	1.96241e-22	B2M/CCL2/TLR6/ICAM1/NOD2/TNFRSF1B/TLR2/CXCL2/LYN/CCL3/IL6/TLR1/PTGS2/P2RX7/CASP1/FASLG/CCL5/TNFAIP3/ZC3H12A/CD40/GFI1/CARD17/LY96/VCAM1/HAVCR2/IL1B/HCK/CD14/CXCL1/CXCL3/IL10RA/CCR5/LILRB2/IDO1/THBD/JUNB/ZFP36/NLRP3/FCGR2B/CXCL13/MRC1/CXCL9/FOS/PTAFR/BDKRB1/CCR7/CD86/CXCL11/CXCL10/EDN1/TIMP4	51
BP	GO:0030217	T cell differentiation	43/481	234/18493	2.42357e-24	5.00224e-22	3.56264e-22	HLA-G/B2M/IFNG/IL4R/BATF/HLA-DOA/CD74/IL6/TBX21/CLEC4D/RHOH/ADAM8/ZC3H12A/PRDM1/GPR183/CD3G/CD8A/CD3D/IL2RA/CD83/VAV1/ZNF683/LILRB2/VNN1/IRF1/CD2/NCKAP1L/ZAP70/LCK/NLRP3/CLEC4E/NFKBIZ/IL15/IL7/TNFRSF18/CD27/IL7R/EGR1/CARD11/CCR7/CD86/SPINK5/EGR3	43
BP	GO:0051251	positive regulation of lymphocyte activation	49/481	333/18493	3.88802e-23	7.64274e-21	5.44323e-21	HLA-G/HLA-E/CCL2/SIRPG/PDCD1/IFNG/HLA-DPA1/IL4R/NOD2/HLA-DPB1/LYN/CD74/IL6/TBX21/TNFRSF14/TNFSF13B/CCL5/ADAM8/RASAL3/CD40/GPR183/ICOS/VCAM1/HAVCR2/HLA-DMB/IL1B/AIF1/IL2RA/CD83/VAV1/LILRB2/VNN1/NCKAP1L/ZAP70/LCK/NLRP3/NFKBIZ/IL15/IL7/TNFSF14/IGFBP2/CD38/CD27/IL7R/CARD11/CCR7/CD86/EGR3/IGLL1	49
BP	GO:0060326	cell chemotaxis	46/481	295/18493	7.57759e-23	1.42183e-20	1.01264e-20	CCL2/MPP1/CCL4/CXCL2/CCL3L3/LYN/CCL3/CD74/IL6/CCL13/RAC2/CCL5/ADAM8/GPR183/VCAM1/IL1B/ITGB2/CXCR6/AIF1/CXCL1/CXCL3/VAV1/CCR5/DUSP1/CXCR3/SAA1/CCL8/NCKAP1L/HBEGF/BIN2/SAA2/CXCL13/TNFSF14/SAA4/CXCL9/HRH1/NR4A1/CCR7/CCL7/CXCL11/CXCL10/CH25H/CCL20/EGR3/EDN1/CCL18	46
BP	GO:0019882	antigen processing and presentation	36/481	175/18493	2.73791e-22	4.91396e-20	3.49976e-20	HLA-G/B2M/HLA-E/HLA-A/HLA-F/HLA-H/HLA-DRB5/HLA-B/HLA-DPA1/HLA-C/HLA-DRB1/HLA-DRB3/ICAM1/NOD2/HLA-DOA/HLA-DRA/HLA-DPB1/CD74/HLA-DMA/IFI30/TAP1/HLA-DRB4/HLA-DQB2/LAG3/HLA-DMB/HLA-DQB1/CD8A/HLA-DQA2/CTSH/FCGR1B/LILRB2/CTSS/PSMB8/FCGR2B/HLA-DQA1/CCR7	36
BP	GO:0042119	neutrophil activation	58/481	498/18493	5.2987e-22	9.11377e-20	6.49091e-20	B2M/SERPINA1/HLA-H/ALOX5/TCIRG1/TNFRSF1B/TLR2/LILRB3/IL18RAP/CLEC4D/ARHGAP9/CCL5/ADAM8/CD44/TYROBP/ITGAL/FPR1/SLC2A3/CD300A/ITGB2/CD14/HK3/PLAUR/FGL2/CTSH/LAIR1/CXCL1/CD68/ITGAM/GMFG/LILRB2/VNN1/CYBB/DSC1/FCGR2A/MNDA/PECAM1/LRMP/CTSS/NCKAP1L/BIN2/FCGR3B/CD53/MMP9/CD33/RAB37/GPR84/FCGR2B/TMEM173/PTAFR/C3/PLAU/PRSS2/FCN1/CFD/SERPINA3/PIGR/LYZ	58
BP	GO:0032496	response to lipopolysaccharide	47/481	324/18493	5.84282e-22	9.64766e-20	6.87115e-20	CCL2/ICAM1/NOD2/TNFRSF1B/TLR2/CXCL2/LYN/CCL3/IL6/PTGS2/P2RX7/CASP1/FASLG/CCL5/TNFAIP3/ZC3H12A/CD40/GFI1/CARD17/LY96/VCAM1/HAVCR2/IL1B/HCK/CD14/CXCL1/CXCL3/IL10RA/CCR5/LILRB2/IDO1/THBD/JUNB/ZFP36/NLRP3/CXCL13/MRC1/CXCL9/FOS/PTAFR/BDKRB1/CCR7/CD86/CXCL11/CXCL10/EDN1/TIMP4	47
BP	GO:1990266	neutrophil migration	29/481	112/18493	3.65747e-21	5.80694e-19	4.13576e-19	CCL2/MPP1/CCL4/CXCL2/CCL3L3/CCL3/CD74/CCL13/RAC2/CCL5/ADAM8/IL1B/ITGB2/CXCL1/CXCL3/VAV1/SAA1/CCL8/PECAM1/NCKAP1L/CXCL13/CXCL9/CCR7/CCL7/CXCL11/CXCL10/CCL20/EDN1/CCL18	29
BP	GO:0097530	granulocyte migration	31/481	134/18493	5.88094e-21	8.9913e-19	6.40369e-19	CCL2/MPP1/CCL4/CXCL2/CCL3L3/CCL3/CD74/CCL13/RAC2/CCL5/ADAM8/CD300A/IL1B/ITGB2/CXCL1/CXCL3/VAV1/SAA1/CCL8/PECAM1/NCKAP1L/CXCL13/CXCL9/HRH1/CCR7/CCL7/CXCL11/CXCL10/CCL20/EDN1/CCL18	31
BP	GO:0030595	leukocyte chemotaxis	38/481	217/18493	7.33167e-21	1.0809e-18	7.69826e-19	CCL2/MPP1/CCL4/CXCL2/CCL3L3/LYN/CCL3/CD74/IL6/CCL13/RAC2/CCL5/ADAM8/GPR183/IL1B/ITGB2/AIF1/CXCL1/CXCL3/VAV1/CCR5/DUSP1/CXCR3/SAA1/CCL8/NCKAP1L/CXCL13/TNFSF14/CXCL9/HRH1/CCR7/CCL7/CXCL11/CXCL10/CH25H/CCL20/EDN1/CCL18	38
BP	GO:0071219	cellular response to molecule of bacterial origin	37/481	206/18493	9.83681e-21	1.40022e-18	9.97249e-19	CCL2/TLR6/ICAM1/NOD2/TNFRSF1B/TLR2/CXCL2/LYN/CCL3/IL6/TLR1/CASP1/CCL5/TNFAIP3/ZC3H12A/CD40/GFI1/CARD17/LY96/HAVCR2/IL1B/HCK/CD14/CXCL1/CXCL3/CCR5/LILRB2/ZFP36/NLRP3/FCGR2B/CXCL13/MRC1/CXCL9/PTAFR/CD86/CXCL11/CXCL10	37
BP	GO:0002768	immune response-regulating cell surface receptor signaling pathway	53/481	445/18493	1.30595e-20	1.79698e-18	1.27983e-18	HLA-G/HLA-DRB5/HLA-DPA1/HLA-DRB1/HLA-DRB3/MYO1G/HLA-DRA/HLA-DPB1/LYN/LCP2/BTN3A2/HLA-DRB4/CLEC4D/HLA-DQB2/UBASH3A/ZC3H12A/CD40/FPR1/FCGR3A/CD300A/CD3G/HCK/HLA-DQB1/LILRA4/CD3D/HLA-DQA2/CD247/WIPF1/VAV1/NFATC1/ICAM2/FCGR1B/LILRB2/NR4A3/FCGR2A/MNDA/GBP1/NCKAP1L/ZAP70/LCK/CLEC4E/NFKBIZ/FCGR2B/CD38/FOS/HLA-DQA1/CARD11/PRKCB/CCR7/FPR3/FCN1/PIGR/IGLL1	53
BP	GO:0002446	neutrophil mediated immunity	56/481	499/18493	1.71096e-20	2.27834e-18	1.62266e-18	B2M/SERPINA1/HLA-H/ALOX5/TCIRG1/TNFRSF1B/TLR2/IL6/LILRB3/CLEC4D/ARHGAP9/ADAM8/CD44/TYROBP/ITGAL/FPR1/SLC2A3/CD300A/ITGB2/CD14/HK3/PLAUR/FGL2/CTSH/LAIR1/CXCL1/CD68/ITGAM/GMFG/LILRB2/VNN1/CYBB/DSC1/FCGR2A/MNDA/PECAM1/LRMP/CTSS/NCKAP1L/BIN2/FCGR3B/CD53/MMP9/CD33/RAB37/GPR84/TMEM173/PTAFR/C3/PLAU/PRSS2/FCN1/CFD/SERPINA3/PIGR/LYZ	56
BP	GO:0043312	neutrophil degranulation	55/481	485/18493	2.36541e-20	3.05138e-18	2.17322e-18	B2M/SERPINA1/HLA-H/ALOX5/TCIRG1/TNFRSF1B/TLR2/LILRB3/CLEC4D/ARHGAP9/ADAM8/CD44/TYROBP/ITGAL/FPR1/SLC2A3/CD300A/ITGB2/CD14/HK3/PLAUR/FGL2/CTSH/LAIR1/CXCL1/CD68/ITGAM/GMFG/LILRB2/VNN1/CYBB/DSC1/FCGR2A/MNDA/PECAM1/LRMP/CTSS/NCKAP1L/BIN2/FCGR3B/CD53/MMP9/CD33/RAB37/GPR84/TMEM173/PTAFR/C3/PLAU/PRSS2/FCN1/CFD/SERPINA3/PIGR/LYZ	55
BP	GO:0002283	neutrophil activation involved in immune response	55/481	488/18493	3.15901e-20	3.95164e-18	2.81439e-18	B2M/SERPINA1/HLA-H/ALOX5/TCIRG1/TNFRSF1B/TLR2/LILRB3/CLEC4D/ARHGAP9/ADAM8/CD44/TYROBP/ITGAL/FPR1/SLC2A3/CD300A/ITGB2/CD14/HK3/PLAUR/FGL2/CTSH/LAIR1/CXCL1/CD68/ITGAM/GMFG/LILRB2/VNN1/CYBB/DSC1/FCGR2A/MNDA/PECAM1/LRMP/CTSS/NCKAP1L/BIN2/FCGR3B/CD53/MMP9/CD33/RAB37/GPR84/TMEM173/PTAFR/C3/PLAU/PRSS2/FCN1/CFD/SERPINA3/PIGR/LYZ	55
BP	GO:0030593	neutrophil chemotaxis	27/481	101/18493	3.46894e-20	4.21171e-18	2.99962e-18	CCL2/MPP1/CCL4/CXCL2/CCL3L3/CCL3/CD74/CCL13/RAC2/CCL5/IL1B/ITGB2/CXCL1/CXCL3/VAV1/SAA1/CCL8/NCKAP1L/CXCL13/CXCL9/CCR7/CCL7/CXCL11/CXCL10/CCL20/EDN1/CCL18	27
BP	GO:0030098	lymphocyte differentiation	46/481	344/18493	4.86604e-20	5.73914e-18	4.08747e-18	HLA-G/B2M/IFNG/IL4R/BATF/HLA-DOA/CD74/IL6/TBX21/CLEC4D/RHOH/ADAM8/ZC3H12A/PRDM1/GPR183/VCAM1/CD3G/CD8A/CD3D/IL2RA/CD83/KLF6/VAV1/ZNF683/LILRB2/VNN1/IRF1/CD2/NCKAP1L/ZAP70/LCK/NLRP3/CLEC4E/NFKBIZ/IL15/IL7/FCGR2B/TNFRSF18/CD27/IL7R/EGR1/CARD11/CCR7/CD86/SPINK5/EGR3	46
BP	GO:0070663	regulation of leukocyte proliferation	37/481	216/18493	5.30435e-20	6.08232e-18	4.33189e-18	HLA-G/HLA-E/HLA-DPA1/HLA-DPB1/LYN/CD74/IL6/RAC2/TNFRSF14/TNFSF13B/CCL5/TNFAIP3/RASAL3/CD40/GPR183/VCAM1/HAVCR2/HLA-DMB/CD300A/IL1B/AIF1/IL2RA/LILRB2/IDO1/IRF1/CCL8/MNDA/NCKAP1L/ZAP70/LST1/IL15/IL7/FCGR2B/IGFBP2/CD38/CARD11/CD86	37
BP	GO:0072676	lymphocyte migration	27/481	105/18493	1.05598e-19	1.17813e-17	8.39076e-18	CCL2/CCL4/ICAM1/MYO1G/CCL3L3/CCL3/CCL13/TBX21/TNFRSF14/CCL5/ADAM8/GPR183/AIF1/CXCR3/SAA1/CCL8/ZAP70/ITGB7/CXCL13/TNFSF14/CCR7/CCL7/CXCL11/CXCL10/CH25H/CCL20/CCL18	27
BP	GO:0002478	antigen processing and presentation of exogenous peptide antigen	29/481	126/18493	1.28799e-19	1.39916e-17	9.96497e-18	HLA-G/B2M/HLA-E/HLA-A/HLA-F/HLA-H/HLA-DRB5/HLA-B/HLA-DPA1/HLA-C/HLA-DRB1/HLA-DRB3/HLA-DOA/HLA-DRA/HLA-DPB1/CD74/HLA-DMA/IFI30/TAP1/HLA-DRB4/HLA-DQB2/LAG3/HLA-DMB/HLA-DQB1/HLA-DQA2/FCGR1B/CTSS/FCGR2B/HLA-DQA1	29
BP	GO:0002699	positive regulation of immune effector process	36/481	209/18493	1.41944e-19	1.50243e-17	1.07004e-17	HLA-G/B2M/HLA-E/HLA-A/HLA-F/HLA-H/HLA-B/IFNG/HLA-C/CRTAM/IL4R/NOD2/LYN/CD74/IL6/P2RX7/TBX21/RAC2/IL18RAP/TNFRSF14/CD40/HMOX1/LAG3/HLA-DMB/CD300A/IL1B/ITGB2/VAV1/ITGAM/NR4A3/CD84/NLRP3/NFKBIZ/PTAFR/C3/CD86	36
BP	GO:0050663	cytokine secretion	36/481	210/18493	1.67271e-19	1.72623e-17	1.22944e-17	TLR6/CRTAM/OSM/IL4R/NOD2/TLR2/LYN/CCL3/TLR1/SRGN/P2RX7/CASP1/LCP2/BTN3A2/TNFRSF14/LRRK2/TNFAIP3/GBP5/ZC3H12A/CARD17/HAVCR2/CD14/SAA1/CSF1R/GBP1/CD2/NLRP3/MMP12/CLEC4E/FCGR2B/AIM2/CARD11/APOA1/CCR7/IL1R2/FCN1	36
BP	GO:1902105	regulation of leukocyte differentiation	40/481	265/18493	1.80117e-19	1.81347e-17	1.29157e-17	HLA-G/IFNG/IL4R/HLA-DOA/LYN/CCL3/CD74/LILRB3/TBX21/ADAM8/ZC3H12A/TYROBP/PRDM1/IL2RA/CD83/ZNF683/HCLS1/LILRB2/VNN1/IRF1/CD2/NCKAP1L/ZAP70/C1QC/NLRP3/NFKBIZ/IL15/IL7/FCGR2B/TNFRSF18/FOS/EVI2B/CD27/IL7R/CARD11/TMEM176B/TMEM176A/CD86/SPINK5/EGR3	40
BP	GO:0097529	myeloid leukocyte migration	35/481	199/18493	2.29259e-19	2.25329e-17	1.60481e-17	CCL2/MPP1/CCL4/CXCL2/CCL3L3/LYN/CCL3/CD74/IL6/CCL13/RAC2/CCL5/ADAM8/CD300A/IL1B/ITGB2/AIF1/CXCL1/CXCL3/VAV1/DUSP1/SAA1/CCL8/PECAM1/NCKAP1L/CXCL13/CXCL9/HRH1/CCR7/CCL7/CXCL11/CXCL10/CCL20/EDN1/CCL18	35
BP	GO:0031349	positive regulation of defense response	50/481	427/18493	3.58707e-19	3.44359e-17	2.45256e-17	NLRC5/HLA-E/TLR6/CRTAM/OSM/NOD2/TLR2/CCL3L3/LYN/CCL3/IL6/TLR1/PTGS2/BIRC3/IL18RAP/CLEC4D/LRRK2/CCL5/ADAM8/TNFAIP3/GBP5/GFI1/LAG3/LY96/HAVCR2/CD300A/IL1B/ITGB2/HCK/CD14/LILRA4/VAV1/ICAM2/ITGAM/IDO1/IRF1/CTSS/ZBP1/MMP12/CLEC4E/NFKBIZ/IL15/AIM2/TMEM173/MARCO/CARD11/C3/CCR7/FCN1/CCL18	50
BP	GO:0071621	granulocyte chemotaxis	28/481	120/18493	3.73648e-19	3.5055e-17	2.49665e-17	CCL2/MPP1/CCL4/CXCL2/CCL3L3/CCL3/CD74/CCL13/RAC2/CCL5/IL1B/ITGB2/CXCL1/CXCL3/VAV1/SAA1/CCL8/NCKAP1L/CXCL13/CXCL9/HRH1/CCR7/CCL7/CXCL11/CXCL10/CCL20/EDN1/CCL18	28
BP	GO:0071216	cellular response to biotic stimulus	37/481	229/18493	4.11716e-19	3.77681e-17	2.68988e-17	CCL2/TLR6/ICAM1/NOD2/TNFRSF1B/TLR2/CXCL2/LYN/CCL3/IL6/TLR1/CASP1/CCL5/TNFAIP3/ZC3H12A/CD40/GFI1/CARD17/LY96/HAVCR2/IL1B/HCK/CD14/CXCL1/CXCL3/CCR5/LILRB2/ZFP36/NLRP3/FCGR2B/CXCL13/MRC1/CXCL9/PTAFR/CD86/CXCL11/CXCL10	37
BP	GO:0050670	regulation of lymphocyte proliferation	35/481	205/18493	6.20231e-19	5.5659e-17	3.96408e-17	HLA-G/HLA-E/HLA-DPA1/HLA-DPB1/LYN/CD74/IL6/RAC2/TNFRSF14/TNFSF13B/CCL5/RASAL3/CD40/GPR183/VCAM1/HAVCR2/HLA-DMB/CD300A/IL1B/AIF1/IL2RA/LILRB2/IDO1/IRF1/MNDA/NCKAP1L/ZAP70/LST1/IL15/IL7/FCGR2B/IGFBP2/CD38/CARD11/CD86	35
BP	GO:0032944	regulation of mononuclear cell proliferation	35/481	206/18493	7.29531e-19	6.40745e-17	4.56345e-17	HLA-G/HLA-E/HLA-DPA1/HLA-DPB1/LYN/CD74/IL6/RAC2/TNFRSF14/TNFSF13B/CCL5/RASAL3/CD40/GPR183/VCAM1/HAVCR2/HLA-DMB/CD300A/IL1B/AIF1/IL2RA/LILRB2/IDO1/IRF1/MNDA/NCKAP1L/ZAP70/LST1/IL15/IL7/FCGR2B/IGFBP2/CD38/CARD11/CD86	35
BP	GO:0019884	antigen processing and presentation of exogenous antigen	29/481	134/18493	7.94359e-19	6.83149e-17	4.86545e-17	HLA-G/B2M/HLA-E/HLA-A/HLA-F/HLA-H/HLA-DRB5/HLA-B/HLA-DPA1/HLA-C/HLA-DRB1/HLA-DRB3/HLA-DOA/HLA-DRA/HLA-DPB1/CD74/HLA-DMA/IFI30/TAP1/HLA-DRB4/HLA-DQB2/LAG3/HLA-DMB/HLA-DQB1/HLA-DQA2/FCGR1B/CTSS/FCGR2B/HLA-DQA1	29
BP	GO:0002703	regulation of leukocyte mediated immunity	34/481	196/18493	1.19111e-18	1.00345e-16	7.14664e-17	HLA-G/B2M/HLA-E/HLA-A/HLA-F/HLA-H/HLA-B/HLA-C/CRTAM/IL4R/NOD2/LYN/IL6/P2RX7/TBX21/RAC2/IL18RAP/CD40/HMOX1/LAG3/HAVCR2/CD300A/IL1B/ITGB2/VAV1/ITGAM/CD84/NLRP3/FCGR2B/IL27RA/PTAFR/IL7R/C3/C4BPA	34
BP	GO:0045580	regulation of T cell differentiation	29/481	137/18493	1.51781e-18	1.2531e-16	8.92472e-17	HLA-G/IFNG/IL4R/HLA-DOA/CD74/TBX21/ADAM8/ZC3H12A/PRDM1/IL2RA/CD83/ZNF683/LILRB2/VNN1/IRF1/CD2/NCKAP1L/ZAP70/NLRP3/NFKBIZ/IL15/IL7/TNFRSF18/CD27/IL7R/CARD11/CD86/SPINK5/EGR3	29
BP	GO:0002449	lymphocyte mediated immunity	44/481	344/18493	1.86839e-18	1.5123e-16	1.07707e-16	HLA-G/B2M/HLA-E/HLA-A/HLA-F/HLA-H/HLA-B/HLA-C/CRTAM/IL4R/ICAM1/MYO1G/BATF/GZMB/CD74/IL6/P2RX7/BTN3A2/PRF1/TBX21/IL18RAP/CD40/C1QB/LAG3/HAVCR2/IL1B/C1QA/HLA-DQB1/CD8A/CTSH/VAV1/C1R/C1QC/NLRP3/FCGR2B/SLAMF7/IL27RA/C1S/CD27/IL7R/KLRC2/C3/IGLL1/C4BPA	44
BP	GO:0071222	cellular response to lipopolysaccharide	34/481	199/18493	1.95096e-18	1.54876e-16	1.10304e-16	CCL2/ICAM1/NOD2/TNFRSF1B/TLR2/CXCL2/LYN/CCL3/IL6/CASP1/CCL5/TNFAIP3/ZC3H12A/CD40/GFI1/CARD17/LY96/HAVCR2/IL1B/HCK/CD14/CXCL1/CXCL3/CCR5/LILRB2/ZFP36/NLRP3/CXCL13/MRC1/CXCL9/PTAFR/CD86/CXCL11/CXCL10	34
BP	GO:0070661	leukocyte proliferation	40/481	283/18493	2.00098e-18	1.5585e-16	1.10998e-16	HLA-G/HLA-E/HLA-DPA1/HLA-DPB1/LYN/CD74/IL6/P2RX7/RAC2/TNFRSF14/TNFSF13B/CCL5/TNFAIP3/RASAL3/CD40/GPR183/VCAM1/HAVCR2/HLA-DMB/CD300A/IL1B/AIF1/IL2RA/LILRB2/IDO1/IRF1/CCL8/MNDA/NCKAP1L/ZAP70/LST1/IL15/IL7/FCGR2B/TNFSF14/IGFBP2/CD38/IL7R/CARD11/CD86	40
BP	GO:0048002	antigen processing and presentation of peptide antigen	29/481	139/18493	2.3144e-18	1.76923e-16	1.26006e-16	HLA-G/B2M/HLA-E/HLA-A/HLA-F/HLA-H/HLA-DRB5/HLA-B/HLA-DPA1/HLA-C/HLA-DRB1/HLA-DRB3/HLA-DOA/HLA-DRA/HLA-DPB1/CD74/HLA-DMA/IFI30/TAP1/HLA-DRB4/HLA-DQB2/LAG3/HLA-DMB/HLA-DQB1/HLA-DQA2/FCGR1B/CTSS/FCGR2B/HLA-DQA1	29
BP	GO:0034612	response to tumor necrosis factor	38/481	257/18493	3.08043e-18	2.312e-16	1.64663e-16	CCL2/CCL4/ICAM1/TNFRSF1B/CCL3L3/CCL3/CCL13/CD70/PTGS2/CASP1/BIRC3/GBP2/TNFRSF14/TNFSF13B/CCL5/TNFAIP3/ZC3H12A/CD40/VCAM1/CD14/CCL8/GBP1/ZFP36/UBD/TNFRSF6B/AIM2/TNFSF14/TNFRSF18/CD27/TNFRSF11B/APOA1/CCL7/SPHK1/CCL20/EDN1/CCL18/TCL1A/LTB	38
BP	GO:0046651	lymphocyte proliferation	38/481	264/18493	7.84302e-18	5.78143e-16	4.11759e-16	HLA-G/HLA-E/HLA-DPA1/HLA-DPB1/LYN/CD74/IL6/P2RX7/RAC2/TNFRSF14/TNFSF13B/CCL5/RASAL3/CD40/GPR183/VCAM1/HAVCR2/HLA-DMB/CD300A/IL1B/AIF1/IL2RA/LILRB2/IDO1/IRF1/MNDA/NCKAP1L/ZAP70/LST1/IL15/IL7/FCGR2B/TNFSF14/IGFBP2/CD38/IL7R/CARD11/CD86	38
BP	GO:0032943	mononuclear cell proliferation	38/481	266/18493	1.01843e-17	7.37556e-16	5.25294e-16	HLA-G/HLA-E/HLA-DPA1/HLA-DPB1/LYN/CD74/IL6/P2RX7/RAC2/TNFRSF14/TNFSF13B/CCL5/RASAL3/CD40/GPR183/VCAM1/HAVCR2/HLA-DMB/CD300A/IL1B/AIF1/IL2RA/LILRB2/IDO1/IRF1/MNDA/NCKAP1L/ZAP70/LST1/IL15/IL7/FCGR2B/TNFSF14/IGFBP2/CD38/IL7R/CARD11/CD86	38
BP	GO:0050707	regulation of cytokine secretion	32/481	184/18493	1.17284e-17	8.34739e-16	5.94509e-16	TLR6/CRTAM/OSM/IL4R/NOD2/TLR2/LYN/CCL3/TLR1/SRGN/P2RX7/CASP1/TNFRSF14/LRRK2/TNFAIP3/ZC3H12A/CARD17/HAVCR2/CD14/SAA1/CSF1R/GBP1/CD2/NLRP3/MMP12/CLEC4E/FCGR2B/AIM2/APOA1/CCR7/IL1R2/FCN1	32
BP	GO:1990868	response to chemokine	24/481	95/18493	1.84739e-17	1.27101e-15	9.05223e-16	CCL2/CCL4/CXCL2/CCL3L3/CCL3/CCL13/CCL5/ZC3H12A/CXCR6/CXCL1/CXCL3/CCR5/DUSP1/CXCR3/CCL8/CXCL13/CXCL9/CCR7/CCL7/CXCL11/CXCL10/CCL20/EDN1/CCL18	24
BP	GO:1990869	cellular response to chemokine	24/481	95/18493	1.84739e-17	1.27101e-15	9.05223e-16	CCL2/CCL4/CXCL2/CCL3L3/CCL3/CCL13/CCL5/ZC3H12A/CXCR6/CXCL1/CXCL3/CCR5/DUSP1/CXCR3/CCL8/CXCL13/CXCL9/CCR7/CCL7/CXCL11/CXCL10/CCL20/EDN1/CCL18	24
BP	GO:0002683	negative regulation of immune system process	48/481	437/18493	2.64026e-17	1.78672e-15	1.27252e-15	HLA-G/NLRC5/HLA-E/CCL2/TLR6/PDCD1/IL4R/HLA-DOA/LYN/CCL3/CD74/LILRB3/TBX21/TNFRSF14/UBASH3A/TNFAIP3/ZC3H12A/HMOX1/SAMSN1/LAG3/LY96/HAVCR2/CD300A/CD14/LILRA4/IL2RA/GPR171/DUSP1/LILRB2/IDO1/TIGIT/IRF1/CD84/MNDA/GBP1/ZFP36/C1QC/MMP12/LST1/FCGR2B/IL27RA/IL7R/APOA1/TMEM176B/TMEM176A/CD86/SPINK5/C4BPA	48
BP	GO:0002460	adaptive immune response based on somatic recombination of immune receptors built from immunoglobulin superfamily domains	43/481	354/18493	3.25541e-17	2.16747e-15	1.54369e-15	HLA-G/B2M/HLA-E/HLA-A/HLA-F/HLA-H/HLA-B/HLA-C/IL4R/ICAM1/MYO1G/BATF/CD74/IL6/P2RX7/BTN3A2/PRF1/TBX21/IL18RAP/TNFSF13B/TNFAIP3/ZC3H12A/CD40/C1QB/HAVCR2/IL1B/C1QA/HLA-DQB1/CD8A/CTSH/C1R/C1QC/NLRP3/NFKBIZ/FCGR2B/IL27RA/C1S/CXCL13/CD27/IL7R/C3/IGLL1/C4BPA	43
BP	GO:0071356	cellular response to tumor necrosis factor	35/481	235/18493	5.45884e-17	3.57684e-15	2.54746e-15	CCL2/CCL4/ICAM1/TNFRSF1B/CCL3L3/CCL3/CCL13/CD70/CASP1/BIRC3/GBP2/TNFRSF14/TNFSF13B/CCL5/TNFAIP3/ZC3H12A/CD40/VCAM1/CCL8/GBP1/ZFP36/TNFRSF6B/AIM2/TNFSF14/TNFRSF18/CD27/TNFRSF11B/APOA1/CCL7/SPHK1/CCL20/EDN1/CCL18/TCL1A/LTB	35
BP	GO:0045619	regulation of lymphocyte differentiation	29/481	166/18493	3.59004e-16	2.31557e-14	1.64917e-14	HLA-G/IFNG/IL4R/HLA-DOA/CD74/TBX21/ADAM8/ZC3H12A/PRDM1/IL2RA/CD83/ZNF683/LILRB2/VNN1/IRF1/CD2/NCKAP1L/ZAP70/NLRP3/NFKBIZ/IL15/IL7/TNFRSF18/CD27/IL7R/CARD11/CD86/SPINK5/EGR3	29
BP	GO:0070098	chemokine-mediated signaling pathway	22/481	87/18493	4.02032e-16	2.55321e-14	1.81842e-14	CCL2/CCL4/CXCL2/CCL3L3/CCL3/CCL13/CCL5/CXCR6/CXCL1/CXCL3/CCR5/CXCR3/CCL8/CXCL13/CXCL9/CCR7/CCL7/CXCL11/CXCL10/CCL20/EDN1/CCL18	22
BP	GO:0002429	immune response-activating cell surface receptor signaling pathway	45/481	414/18493	4.11263e-16	2.57227e-14	1.83199e-14	HLA-DRB5/HLA-DPA1/HLA-DRB1/HLA-DRB3/MYO1G/HLA-DRA/HLA-DPB1/LYN/LCP2/BTN3A2/HLA-DRB4/CLEC4D/HLA-DQB2/UBASH3A/ZC3H12A/FPR1/FCGR3A/CD300A/CD3G/HCK/HLA-DQB1/CD3D/HLA-DQA2/CD247/WIPF1/VAV1/ICAM2/NR4A3/FCGR2A/MNDA/GBP1/NCKAP1L/ZAP70/LCK/CLEC4E/NFKBIZ/FCGR2B/CD38/HLA-DQA1/CARD11/PRKCB/CCR7/FPR3/FCN1/IGLL1	45
BP	GO:1903706	regulation of hemopoiesis	45/481	418/18493	5.90891e-16	3.64059e-14	2.59286e-14	HLA-G/B2M/IFNG/IL4R/HLA-DOA/LYN/CCL3/CD74/LILRB3/TBX21/ADAM8/ZC3H12A/TYROBP/PRDM1/IL2RA/CD83/ZNF683/GPR171/HCLS1/LILRB2/VNN1/NR4A3/IRF1/CD2/NCKAP1L/ZFP36/ZAP70/C1QC/NLRP3/NFKBIZ/IL15/IL7/FCGR2B/TNFRSF18/FOS/EVI2B/CD27/IL7R/CARD11/PRKCB/TMEM176B/TMEM176A/CD86/SPINK5/EGR3	45
BP	GO:0002819	regulation of adaptive immune response	28/481	157/18493	6.73411e-16	4.088e-14	2.91151e-14	HLA-G/B2M/HLA-E/HLA-A/HLA-F/HLA-H/HLA-B/HLA-C/IL4R/IL6/P2RX7/TBX21/TNFSF13B/TNFAIP3/ZC3H12A/CD40/SAMSN1/HAVCR2/IL1B/IRF1/CD48/NLRP3/NFKBIZ/FCGR2B/IL27RA/IL7R/C3/C4BPA	28
BP	GO:0048247	lymphocyte chemotaxis	19/481	63/18493	1.15721e-15	6.92315e-14	4.93073e-14	CCL2/CCL4/CCL3L3/CCL3/CCL13/CCL5/ADAM8/GPR183/CXCR3/SAA1/CCL8/CXCL13/TNFSF14/CCL7/CXCL11/CXCL10/CH25H/CCL20/CCL18	19
BP	GO:0070665	positive regulation of leukocyte proliferation	26/481	139/18493	2.2479e-15	1.32562e-13	9.4412e-14	HLA-E/HLA-DPA1/HLA-DPB1/LYN/CD74/IL6/TNFSF13B/CCL5/RASAL3/CD40/GPR183/VCAM1/HAVCR2/HLA-DMB/IL1B/AIF1/IL2RA/LILRB2/NCKAP1L/ZAP70/IL15/IL7/IGFBP2/CD38/CARD11/CD86	26
BP	GO:0002685	regulation of leukocyte migration	29/481	180/18493	3.325e-15	1.93319e-13	1.37683e-13	CCL2/MPP1/CCL4/ICAM1/LYN/CCL3/CD74/IL6/RAC2/TNFRSF14/CCL5/ADAM8/HMOX1/CD300A/AIF1/DUSP1/CXCR3/CCL8/NCKAP1L/CXCL13/TNFSF14/TNFRSF18/PTAFR/BDKRB1/CCR7/CCL7/CXCL10/CCL20/EDN1	29
BP	GO:0050727	regulation of inflammatory response	44/481	425/18493	5.28727e-15	3.03137e-13	2.15897e-13	TLR6/OSM/NOD2/TNFRSF1B/TLR2/CCL3L3/LYN/CCL3/IL6/PTGS2/BIRC3/LRRK2/CCL5/SOCS3/ADAM8/TNFAIP3/GBP5/ZC3H12A/C1QB/IL1B/ITGB2/HCK/C1QA/IL2RA/ITGAM/IDO1/C1R/SIGLEC10/SAA1/C1QC/MMP9/NLRP3/NFKBIZ/IL15/FCGR2B/C1S/KLF4/C3/APOA1/CCR7/IL1R2/C4BPA/CCL18/SERPINF1	44
BP	GO:0050671	positive regulation of lymphocyte proliferation	25/481	132/18493	5.7774e-15	3.267e-13	2.32679e-13	HLA-E/HLA-DPA1/HLA-DPB1/CD74/IL6/TNFSF13B/CCL5/RASAL3/CD40/GPR183/VCAM1/HAVCR2/HLA-DMB/IL1B/AIF1/IL2RA/LILRB2/NCKAP1L/ZAP70/IL15/IL7/IGFBP2/CD38/CARD11/CD86	25
BP	GO:0032946	positive regulation of mononuclear cell proliferation	25/481	133/18493	6.94563e-15	3.87453e-13	2.75948e-13	HLA-E/HLA-DPA1/HLA-DPB1/CD74/IL6/TNFSF13B/CCL5/RASAL3/CD40/GPR183/VCAM1/HAVCR2/HLA-DMB/IL1B/AIF1/IL2RA/LILRB2/NCKAP1L/ZAP70/IL15/IL7/IGFBP2/CD38/CARD11/CD86	25
BP	GO:0045089	positive regulation of innate immune response	37/481	309/18493	9.12018e-15	5.01975e-13	3.57511e-13	NLRC5/HLA-E/TLR6/CRTAM/NOD2/TLR2/LYN/TLR1/BIRC3/IL18RAP/CLEC4D/CCL5/ADAM8/TNFAIP3/GBP5/GFI1/LAG3/LY96/HAVCR2/CD300A/ITGB2/HCK/CD14/LILRA4/VAV1/ICAM2/ITGAM/IRF1/CTSS/ZBP1/MMP12/CLEC4E/AIM2/TMEM173/MARCO/CARD11/FCN1	37
BP	GO:0045088	regulation of innate immune response	40/481	365/18493	1.46581e-14	7.8973e-13	5.62453e-13	NLRC5/HLA-E/TLR6/IFNG/CRTAM/NOD2/TLR2/LYN/TLR1/BIRC3/IL18RAP/CLEC4D/CCL5/SOCS3/ADAM8/TNFAIP3/GBP5/GFI1/LAG3/LY96/HAVCR2/CD300A/ITGB2/HCK/CD14/LILRA4/VAV1/ICAM2/ITGAM/IRF1/CTSS/ZBP1/MMP12/CLEC4E/FCGR2B/AIM2/TMEM173/MARCO/CARD11/FCN1	40
BP	GO:0002456	T cell mediated immunity	22/481	102/18493	1.47309e-14	7.8973e-13	5.62453e-13	HLA-G/B2M/HLA-E/HLA-A/HLA-F/HLA-H/HLA-B/HLA-C/ICAM1/MYO1G/IL6/P2RX7/BTN3A2/PRF1/TBX21/IL18RAP/IL1B/CD8A/CTSH/NLRP3/FCGR2B/IL7R	22
BP	GO:0002705	positive regulation of leukocyte mediated immunity	24/481	131/18493	4.41796e-14	2.33812e-12	1.66523e-12	HLA-G/B2M/HLA-E/HLA-A/HLA-F/HLA-H/HLA-B/HLA-C/CRTAM/IL4R/NOD2/IL6/P2RX7/TBX21/IL18RAP/CD40/LAG3/IL1B/ITGB2/VAV1/ITGAM/NLRP3/PTAFR/C3	24
BP	GO:0002822	regulation of adaptive immune response based on somatic recombination of immune receptors built from immunoglobulin superfamily domains	25/481	144/18493	4.72692e-14	2.46996e-12	1.75913e-12	HLA-G/B2M/HLA-E/HLA-A/HLA-F/HLA-H/HLA-B/HLA-C/IL4R/IL6/P2RX7/TBX21/TNFSF13B/TNFAIP3/ZC3H12A/CD40/HAVCR2/IL1B/NLRP3/NFKBIZ/FCGR2B/IL27RA/IL7R/C3/C4BPA	25
BP	GO:0001906	cell killing	26/481	158/18493	5.4731e-14	2.82412e-12	2.01137e-12	HLA-G/B2M/HLA-E/HLA-A/HLA-F/HLA-H/HLA-B/IFNG/HLA-C/CRTAM/ICAM1/GZMB/CCL13/P2RX7/PRF1/IL18RAP/LAG3/HAVCR2/CTSH/VAV1/GNLY/APOL1/FCGR2B/SLAMF7/IL7R/LYZ	26
BP	GO:0072678	T cell migration	17/481	59/18493	8.74953e-14	4.45902e-12	3.17576e-12	CCL2/ICAM1/MYO1G/CCL3/TNFRSF14/CCL5/ADAM8/GPR183/AIF1/CXCR3/ZAP70/ITGB7/CXCL13/TNFSF14/CXCL11/CXCL10/CCL20	17
BP	GO:0050852	T cell receptor signaling pathway	25/481	150/18493	1.24707e-13	6.27794e-12	4.4712e-12	HLA-DRB5/HLA-DPA1/HLA-DRB1/HLA-DRB3/HLA-DRA/HLA-DPB1/LCP2/BTN3A2/HLA-DRB4/HLA-DQB2/UBASH3A/ZC3H12A/CD300A/CD3G/HLA-DQB1/CD3D/HLA-DQA2/CD247/GBP1/ZAP70/LCK/NFKBIZ/HLA-DQA1/CARD11/CCR7	25
BP	GO:0042098	T cell proliferation	27/481	178/18493	1.38173e-13	6.87204e-12	4.89433e-12	HLA-G/HLA-E/HLA-DPA1/HLA-DPB1/IL6/P2RX7/RAC2/TNFRSF14/TNFSF13B/CCL5/RASAL3/VCAM1/HAVCR2/HLA-DMB/IL1B/AIF1/IL2RA/LILRB2/IDO1/IRF1/NCKAP1L/ZAP70/IL15/TNFSF14/IGFBP2/CARD11/CD86	27
BP	GO:0042129	regulation of T cell proliferation	25/481	153/18493	1.98915e-13	9.77524e-12	6.96202e-12	HLA-G/HLA-E/HLA-DPA1/HLA-DPB1/IL6/RAC2/TNFRSF14/TNFSF13B/CCL5/RASAL3/VCAM1/HAVCR2/HLA-DMB/IL1B/AIF1/IL2RA/LILRB2/IDO1/IRF1/NCKAP1L/ZAP70/IL15/IGFBP2/CARD11/CD86	25
BP	GO:0001909	leukocyte mediated cytotoxicity	21/481	105/18493	2.87174e-13	1.39465e-11	9.93284e-12	HLA-G/B2M/HLA-E/HLA-A/HLA-F/HLA-H/HLA-B/HLA-C/CRTAM/ICAM1/GZMB/P2RX7/PRF1/IL18RAP/LAG3/HAVCR2/CTSH/VAV1/FCGR2B/SLAMF7/IL7R	21
BP	GO:0006959	humoral immune response	37/481	349/18493	4.13369e-13	1.98417e-11	1.41314e-11	HLA-E/CCL2/PDCD1/IFNG/CXCL2/IL6/CCL13/C1QB/GPR183/C1QA/HLA-DQB1/CD83/CXCL1/CXCL3/GNLY/C1R/C1QC/RNASE6/IL7/FCGR2B/C1S/CXCL13/CXCL9/C3/CCR7/TREM1/PRSS2/FCN1/CFD/CXCL11/CXCL10/VSIG4/SPINK5/LYZ/IGLL1/C4BPA/MMP7	37
BP	GO:0032103	positive regulation of response to external stimulus	34/481	297/18493	4.26308e-13	2.02276e-11	1.44063e-11	CCL4/TLR6/OSM/NOD2/TLR2/CCL3L3/CCL3/CD74/IL6/PTGS2/RAC2/LRRK2/CCL5/ADAM8/GBP5/LY96/HAVCR2/IL1B/ITGB2/AIF1/ITGAM/IDO1/THBD/NCKAP1L/NFKBIZ/IL15/CXCL13/TNFSF14/C3/CCR7/CCL7/CXCL10/EDN1/CCL18	34
BP	GO:0002706	regulation of lymphocyte mediated immunity	24/481	146/18493	5.30475e-13	2.48841e-11	1.77227e-11	HLA-G/B2M/HLA-E/HLA-A/HLA-F/HLA-H/HLA-B/HLA-C/CRTAM/IL6/P2RX7/TBX21/IL18RAP/CD40/LAG3/HAVCR2/IL1B/VAV1/NLRP3/FCGR2B/IL27RA/IL7R/C3/C4BPA	24
BP	GO:0042102	positive regulation of T cell proliferation	20/481	97/18493	5.8108e-13	2.69517e-11	1.91952e-11	HLA-E/HLA-DPA1/HLA-DPB1/IL6/TNFSF13B/CCL5/RASAL3/VCAM1/HAVCR2/HLA-DMB/IL1B/AIF1/IL2RA/LILRB2/NCKAP1L/ZAP70/IL15/IGFBP2/CARD11/CD86	20
BP	GO:0002687	positive regulation of leukocyte migration	22/481	121/18493	6.02121e-13	2.76173e-11	1.96693e-11	CCL4/ICAM1/CCL3/CD74/IL6/RAC2/TNFRSF14/CCL5/ADAM8/AIF1/CCL8/NCKAP1L/CXCL13/TNFSF14/TNFRSF18/PTAFR/BDKRB1/CCR7/CCL7/CXCL10/CCL20/EDN1	22
BP	GO:0031341	regulation of cell killing	19/481	88/18493	9.22389e-13	4.1842e-11	2.98003e-11	HLA-G/B2M/HLA-E/HLA-A/HLA-F/HLA-H/HLA-B/IFNG/HLA-C/CRTAM/ICAM1/P2RX7/PRF1/IL18RAP/LAG3/HAVCR2/VAV1/FCGR2B/IL7R	19
BP	GO:0060337	type I interferon signaling pathway	19/481	89/18493	1.14492e-12	5.08196e-11	3.61942e-11	HLA-G/NLRC5/HLA-E/HLA-A/HLA-F/HLA-H/HLA-B/HLA-C/GBP2/IFI35/ISG20/IRF1/PSMB8/ZBP1/MMP12/XAF1/EGR1/IFIT3/OASL	19
BP	GO:0071357	cellular response to type I interferon	19/481	89/18493	1.14492e-12	5.08196e-11	3.61942e-11	HLA-G/NLRC5/HLA-E/HLA-A/HLA-F/HLA-H/HLA-B/HLA-C/GBP2/IFI35/ISG20/IRF1/PSMB8/ZBP1/MMP12/XAF1/EGR1/IFIT3/OASL	19
BP	GO:0050708	regulation of protein secretion	41/481	438/18493	1.32837e-12	5.83353e-11	4.15469e-11	HLA-E/TLR6/IFNG/CRTAM/OSM/IL4R/NOD2/TLR2/LYN/CCL3/IL6/TLR1/SRGN/P2RX7/CASP1/TNFRSF14/LRRK2/CCL5/ADAM8/TNFAIP3/ZC3H12A/CD40/CARD17/HAVCR2/IL1B/CD14/SAA1/CSF1R/GBP1/CD2/NLRP3/MMP12/CLEC4E/FCGR2B/AIM2/CD38/APOA1/CCR7/IL1R2/FCN1/CACNA2D2	41
BP	GO:0050851	antigen receptor-mediated signaling pathway	31/481	259/18493	1.45547e-12	6.32441e-11	4.50431e-11	HLA-DRB5/HLA-DPA1/HLA-DRB1/HLA-DRB3/HLA-DRA/HLA-DPB1/LYN/LCP2/BTN3A2/HLA-DRB4/HLA-DQB2/UBASH3A/ZC3H12A/CD300A/CD3G/HLA-DQB1/CD3D/HLA-DQA2/CD247/MNDA/GBP1/NCKAP1L/ZAP70/LCK/NFKBIZ/CD38/HLA-DQA1/CARD11/PRKCB/CCR7/IGLL1	31
BP	GO:0002791	regulation of peptide secretion	42/481	465/18493	2.27408e-12	9.77854e-11	6.96437e-11	HLA-E/TLR6/IFNG/CRTAM/OSM/IL4R/NOD2/TLR2/LYN/CCL3/CD74/IL6/TLR1/SRGN/P2RX7/CASP1/TNFRSF14/LRRK2/CCL5/ADAM8/TNFAIP3/ZC3H12A/CD40/CARD17/HAVCR2/IL1B/CD14/SAA1/CSF1R/GBP1/CD2/NLRP3/MMP12/CLEC4E/FCGR2B/AIM2/CD38/APOA1/CCR7/IL1R2/FCN1/CACNA2D2	42
BP	GO:0034340	response to type I interferon	19/481	94/18493	3.2292e-12	1.36022e-10	9.6876e-11	HLA-G/NLRC5/HLA-E/HLA-A/HLA-F/HLA-H/HLA-B/HLA-C/GBP2/IFI35/ISG20/IRF1/PSMB8/ZBP1/MMP12/XAF1/EGR1/IFIT3/OASL	19
BP	GO:0045621	positive regulation of lymphocyte differentiation	19/481	94/18493	3.2292e-12	1.36022e-10	9.6876e-11	HLA-G/IFNG/IL4R/CD74/ADAM8/IL2RA/CD83/LILRB2/VNN1/NCKAP1L/ZAP70/NLRP3/NFKBIZ/IL15/IL7/CD27/IL7R/CD86/EGR3	19
BP	GO:0045582	positive regulation of T cell differentiation	18/481	83/18493	3.40246e-12	1.41872e-10	1.01043e-10	HLA-G/IFNG/IL4R/CD74/ADAM8/IL2RA/CD83/LILRB2/VNN1/NCKAP1L/ZAP70/NLRP3/NFKBIZ/IL7/CD27/IL7R/CD86/EGR3	18
BP	GO:0019886	antigen processing and presentation of exogenous peptide antigen via MHC class II	19/481	98/18493	7.05247e-12	2.91126e-10	2.07343e-10	HLA-DRB5/HLA-DPA1/HLA-DRB1/HLA-DRB3/HLA-DOA/HLA-DRA/HLA-DPB1/CD74/HLA-DMA/IFI30/HLA-DRB4/HLA-DQB2/LAG3/HLA-DMB/HLA-DQB1/HLA-DQA2/CTSS/FCGR2B/HLA-DQA1	19
BP	GO:0050715	positive regulation of cytokine secretion	21/481	123/18493	7.21221e-12	2.94772e-10	2.0994e-10	CRTAM/OSM/IL4R/NOD2/TLR2/CCL3/TLR1/P2RX7/CASP1/TNFRSF14/LRRK2/HAVCR2/CD14/SAA1/CSF1R/CD2/NLRP3/MMP12/CLEC4E/AIM2/FCN1	21
BP	GO:0032612	interleukin-1 production	18/481	87/18493	7.95889e-12	3.21351e-10	2.28869e-10	TLR6/NOD2/CCL3/P2RX7/CASP1/TNFAIP3/GBP5/ZC3H12A/CARD17/HAVCR2/SAA1/NLRP3/AIM2/EGR1/APOA1/CCR7/IL1R2/SPHK1	18
BP	GO:0001910	regulation of leukocyte mediated cytotoxicity	17/481	76/18493	8.0182e-12	3.21351e-10	2.28869e-10	HLA-G/B2M/HLA-E/HLA-A/HLA-F/HLA-H/HLA-B/HLA-C/CRTAM/ICAM1/P2RX7/IL18RAP/LAG3/HAVCR2/VAV1/FCGR2B/IL7R	17
BP	GO:0050701	interleukin-1 secretion	15/481	56/18493	8.29977e-12	3.29437e-10	2.34628e-10	TLR6/NOD2/CCL3/P2RX7/CASP1/TNFAIP3/GBP5/ZC3H12A/CARD17/SAA1/NLRP3/AIM2/APOA1/CCR7/IL1R2	15
BP	GO:0002483	antigen processing and presentation of endogenous peptide antigen	9/481	14/18493	9.02368e-12	3.54759e-10	2.52663e-10	HLA-G/B2M/HLA-E/HLA-A/HLA-F/HLA-H/HLA-B/HLA-C/TAP1	9
BP	GO:0009615	response to virus	33/481	315/18493	1.10694e-11	4.31079e-10	3.07018e-10	NLRC5/CCL4/IFNG/IL6/BIRC3/PRF1/TBX21/ODC1/CCL5/TNFAIP3/ZC3H12A/APOBEC3G/CD40/IL2RA/PMAIP1/ISG20/IRF1/CCL8/GBP1/RNASE6/MST1R/TRIM22/NLRP3/MMP12/IL15/AIM2/TMEM173/CXCL9/DDIT4/IFIT3/CXCL10/RTP4/OASL	33
BP	GO:0002286	T cell activation involved in immune response	19/481	101/18493	1.23487e-11	4.71995e-10	3.36159e-10	IFNG/IL4R/ICAM1/BATF/LCP1/IL6/TBX21/CLEC4D/ZC3H12A/ITGAL/GPR183/HAVCR2/HLA-DMB/APBB1IP/NLRP3/CLEC4E/NFKBIZ/FCGR2B/CD86	19
BP	GO:0002495	antigen processing and presentation of peptide antigen via MHC class II	19/481	101/18493	1.23487e-11	4.71995e-10	3.36159e-10	HLA-DRB5/HLA-DPA1/HLA-DRB1/HLA-DRB3/HLA-DOA/HLA-DRA/HLA-DPB1/CD74/HLA-DMA/IFI30/HLA-DRB4/HLA-DQB2/LAG3/HLA-DMB/HLA-DQB1/HLA-DQA2/CTSS/FCGR2B/HLA-DQA1	19
BP	GO:0002504	antigen processing and presentation of peptide or polysaccharide antigen via MHC class II	19/481	102/18493	1.48154e-11	5.61084e-10	3.99609e-10	HLA-DRB5/HLA-DPA1/HLA-DRB1/HLA-DRB3/HLA-DOA/HLA-DRA/HLA-DPB1/CD74/HLA-DMA/IFI30/HLA-DRB4/HLA-DQB2/LAG3/HLA-DMB/HLA-DQB1/HLA-DQA2/CTSS/FCGR2B/HLA-DQA1	19
BP	GO:1902107	positive regulation of leukocyte differentiation	22/481	142/18493	1.68784e-11	6.33401e-10	4.51114e-10	HLA-G/IFNG/IL4R/CD74/ADAM8/IL2RA/CD83/HCLS1/LILRB2/VNN1/NCKAP1L/ZAP70/NLRP3/NFKBIZ/IL15/IL7/FOS/EVI2B/CD27/IL7R/CD86/EGR3	22
BP	GO:0071347	cellular response to interleukin-1	21/481	130/18493	2.16082e-11	8.03592e-10	5.72325e-10	CCL2/CCL4/ICAM1/NOD2/CCL3L3/CCL3/IL6/CCL13/GBP2/CCL5/ZC3H12A/CD40/IL1B/CCL8/GBP1/EGR1/CCL7/IL1R2/CCL20/EDN1/CCL18	21
BP	GO:0006909	phagocytosis	34/481	342/18493	2.29107e-11	8.44422e-10	6.01405e-10	CCL2/SIRPG/MYO1G/TLR2/LYN/P2RX7/ITGAL/NCF2/FCGR3A/CD300A/IL1B/CD3G/ITGB2/HCK/AIF1/CD14/CD247/WIPF1/VAV1/ITGAM/NCF4/SLAMF1/FCGR2A/PECAM1/NCKAP1L/BIN2/FCGR2B/MARCO/C3/ITGB3/P2RY6/FCN1/IGLL1/C4BPA	34
BP	GO:0050777	negative regulation of immune response	21/481	131/18493	2.51221e-11	9.14383e-10	6.51232e-10	HLA-G/NLRC5/HLA-E/IL4R/LYN/TBX21/TNFAIP3/ZC3H12A/HMOX1/SAMSN1/HAVCR2/CD300A/IL2RA/CD84/MMP12/FCGR2B/IL27RA/IL7R/APOA1/SPINK5/C4BPA	21
BP	GO:0002708	positive regulation of lymphocyte mediated immunity	19/481	105/18493	2.52518e-11	9.14383e-10	6.51232e-10	HLA-G/B2M/HLA-E/HLA-A/HLA-F/HLA-H/HLA-B/HLA-C/CRTAM/IL6/P2RX7/TBX21/IL18RAP/CD40/LAG3/IL1B/VAV1/NLRP3/C3	19
BP	GO:0006968	cellular defense response	15/481	61/18493	3.19681e-11	1.14752e-09	8.17272e-10	HLA-G/TCIRG1/PRF1/KLRC4/TYROBP/LY96/NCF2/CCR5/LILRB2/GNLY/NCF1/MNDA/LSP1/CXCL9/KLRC2	15
BP	GO:0019883	antigen processing and presentation of endogenous antigen	10/481	21/18493	3.52428e-11	1.25416e-09	8.93224e-10	HLA-G/B2M/HLA-E/HLA-A/HLA-F/HLA-H/HLA-B/HLA-C/CD74/TAP1	10
BP	GO:0046631	alpha-beta T cell activation	21/481	134/18493	3.91418e-11	1.381e-09	9.83562e-10	HLA-E/IFNG/IL4R/BATF/IL6/TBX21/TNFRSF14/ZC3H12A/RASAL3/PRDM1/GPR183/CD300A/CD83/ZNF683/IRF1/NCKAP1L/ZAP70/NLRP3/NFKBIZ/IL15/CD86	21
BP	GO:0002695	negative regulation of leukocyte activation	23/481	164/18493	4.72851e-11	1.65418e-09	1.17812e-09	HLA-G/IL4R/LYN/CD74/TBX21/TNFRSF14/TNFAIP3/ZC3H12A/HMOX1/SAMSN1/LAG3/HAVCR2/CD300A/IL2RA/LILRB2/IDO1/TIGIT/IRF1/CD84/MNDA/LST1/FCGR2B/CD86	23
BP	GO:0002526	acute inflammatory response	26/481	211/18493	4.99633e-11	1.73318e-09	1.23439e-09	SERPINA1/OSM/ICAM1/IL6/NUPR1/PTGS2/ADAM8/C1QB/VCAM1/IL1B/C1QA/VNN1/C1R/SAA1/C1QC/SAA2/NLRP3/CD163/FCGR2B/C1S/SAA4/C3/CCR7/TREM1/SERPINA3/C4BPA	26
BP	GO:0051607	defense response to virus	27/481	228/18493	5.33473e-11	1.83515e-09	1.30701e-09	NLRC5/IFNG/IL6/BIRC3/PRF1/TNFAIP3/ZC3H12A/APOBEC3G/CD40/IL2RA/PMAIP1/ISG20/IRF1/GBP1/RNASE6/TRIM22/NLRP3/MMP12/IL15/AIM2/TMEM173/CXCL9/DDIT4/IFIT3/CXCL10/RTP4/OASL	27
BP	GO:0051250	negative regulation of lymphocyte activation	21/481	137/18493	6.02349e-11	2.05496e-09	1.46356e-09	HLA-G/IL4R/LYN/CD74/TBX21/TNFRSF14/TNFAIP3/ZC3H12A/SAMSN1/LAG3/HAVCR2/CD300A/IL2RA/LILRB2/IDO1/TIGIT/IRF1/MNDA/LST1/FCGR2B/CD86	21
BP	GO:0070555	response to interleukin-1	22/481	152/18493	6.67829e-11	2.24033e-09	1.59559e-09	CCL2/CCL4/ICAM1/NOD2/CCL3L3/CCL3/IL6/CCL13/GBP2/CCL5/ZC3H12A/CD40/IL1B/CCL8/GBP1/CD38/EGR1/CCL7/IL1R2/CCL20/EDN1/CCL18	22
BP	GO:0002548	monocyte chemotaxis	15/481	64/18493	6.72969e-11	2.24033e-09	1.59559e-09	CCL2/CCL4/CCL3L3/LYN/CCL3/IL6/CCL13/CCL5/AIF1/DUSP1/CCL8/CCL7/CXCL10/CCL20/CCL18	15
BP	GO:0031343	positive regulation of cell killing	15/481	64/18493	6.72969e-11	2.24033e-09	1.59559e-09	HLA-G/B2M/HLA-E/HLA-A/HLA-F/HLA-H/HLA-B/IFNG/HLA-C/CRTAM/P2RX7/PRF1/IL18RAP/LAG3/VAV1	15
BP	GO:0050866	negative regulation of cell activation	24/481	184/18493	8.44396e-11	2.78853e-09	1.98602e-09	HLA-G/IL4R/LYN/CD74/TBX21/TNFRSF14/TNFAIP3/ZC3H12A/HMOX1/SAMSN1/LAG3/HAVCR2/CD300A/IL2RA/LILRB2/IDO1/THBD/TIGIT/IRF1/CD84/MNDA/LST1/FCGR2B/CD86	24
BP	GO:0002824	positive regulation of adaptive immune response based on somatic recombination of immune receptors built from immunoglobulin superfamily domains	18/481	100/18493	9.28732e-11	3.0427e-09	2.16704e-09	HLA-G/B2M/HLA-E/HLA-A/HLA-F/HLA-H/HLA-B/HLA-C/IL6/P2RX7/TBX21/TNFSF13B/CD40/IL1B/NLRP3/NFKBIZ/IL27RA/C3	18
BP	GO:0002709	regulation of T cell mediated immunity	15/481	66/18493	1.0794e-10	3.50847e-09	2.49877e-09	HLA-G/B2M/HLA-E/HLA-A/HLA-F/HLA-H/HLA-B/HLA-C/IL6/P2RX7/TBX21/IL1B/NLRP3/FCGR2B/IL7R	15
BP	GO:0032652	regulation of interleukin-1 production	16/481	77/18493	1.08886e-10	3.51156e-09	2.50097e-09	NOD2/CCL3/P2RX7/CASP1/TNFAIP3/ZC3H12A/CARD17/HAVCR2/SAA1/NLRP3/AIM2/EGR1/APOA1/CCR7/IL1R2/SPHK1	16
BP	GO:0042590	antigen processing and presentation of exogenous peptide antigen via MHC class I	11/481	30/18493	1.1502e-10	3.68065e-09	2.62139e-09	HLA-G/B2M/HLA-E/HLA-A/HLA-F/HLA-H/HLA-B/HLA-C/IFI30/TAP1/FCGR1B	11
BP	GO:0046634	regulation of alpha-beta T cell activation	17/481	91/18493	1.68286e-10	5.34373e-09	3.80585e-09	HLA-E/IFNG/IL4R/TBX21/TNFRSF14/ZC3H12A/RASAL3/PRDM1/CD300A/CD83/ZNF683/IRF1/NCKAP1L/ZAP70/NLRP3/NFKBIZ/CD86	17
BP	GO:0050702	interleukin-1 beta secretion	13/481	48/18493	1.78541e-10	5.62609e-09	4.00695e-09	TLR6/NOD2/CCL3/P2RX7/CASP1/TNFAIP3/GBP5/ZC3H12A/CARD17/NLRP3/AIM2/APOA1/CCR7	13
BP	GO:1903555	regulation of tumor necrosis factor superfamily cytokine production	20/481	131/18493	1.86161e-10	5.82177e-09	4.14632e-09	HLA-E/IFNG/NOD2/TLR2/CCL3/TLR1/LRRK2/ADAM8/TNFAIP3/ZC3H12A/LY96/HAVCR2/CD14/LILRA4/SLAMF1/CYBB/CD2/ZFP36/PTAFR/CD86	20
BP	GO:0002821	positive regulation of adaptive immune response	18/481	105/18493	2.15281e-10	6.68181e-09	4.75884e-09	HLA-G/B2M/HLA-E/HLA-A/HLA-F/HLA-H/HLA-B/HLA-C/IL6/P2RX7/TBX21/TNFSF13B/CD40/IL1B/NLRP3/NFKBIZ/IL27RA/C3	18
BP	GO:0050704	regulation of interleukin-1 secretion	13/481	49/18493	2.37316e-10	7.31074e-09	5.20677e-09	NOD2/CCL3/P2RX7/CASP1/TNFAIP3/ZC3H12A/CARD17/SAA1/NLRP3/AIM2/APOA1/CCR7/IL1R2	13
BP	GO:0050729	positive regulation of inflammatory response	20/481	133/18493	2.46123e-10	7.52589e-09	5.36001e-09	TLR6/OSM/NOD2/TLR2/CCL3L3/CCL3/IL6/PTGS2/LRRK2/ADAM8/GBP5/IL1B/ITGB2/ITGAM/IDO1/NFKBIZ/IL15/C3/CCR7/CCL18	20
BP	GO:0071887	leukocyte apoptotic process	18/481	107/18493	2.97164e-10	8.96208e-09	6.38288e-09	PDCD1/NOD2/LYN/CD74/IL6/P2RX7/FASLG/CCL5/ADAM8/CD3G/IL2RA/CCR5/HCLS1/NR4A3/IDO1/CD27/IL7R/CCR7	18
BP	GO:0072677	eosinophil migration	10/481	25/18493	2.97433e-10	8.96208e-09	6.38288e-09	CCL2/CCL4/CCL3/CCL13/CCL5/ADAM8/CD300A/CCL8/HRH1/CCL7	10
BP	GO:1904951	positive regulation of establishment of protein localization	37/481	437/18493	3.10178e-10	9.27837e-09	6.60814e-09	HLA-E/IFNG/CRTAM/OSM/IL4R/PLK3/NOD2/TLR2/GZMB/CCL3/IL6/TLR1/PTGS2/P2RX7/CASP1/RAC2/TNFRSF14/LRRK2/ADAM8/ZC3H12A/HAVCR2/IL1B/ITGB2/CD14/PMAIP1/ITGAM/HCLS1/SAA1/CSF1R/CD2/NLRP3/MMP12/CLEC4E/AIM2/CD38/TMEM173/FCN1	37
BP	GO:0001913	T cell mediated cytotoxicity	13/481	50/18493	3.13177e-10	9.30068e-09	6.62403e-09	HLA-G/B2M/HLA-E/HLA-A/HLA-F/HLA-H/HLA-B/HLA-C/P2RX7/PRF1/CTSH/FCGR2B/IL7R	13
BP	GO:0071706	tumor necrosis factor superfamily cytokine production	20/481	135/18493	3.23685e-10	9.54408e-09	6.79738e-09	HLA-E/IFNG/NOD2/TLR2/CCL3/TLR1/LRRK2/ADAM8/TNFAIP3/ZC3H12A/LY96/HAVCR2/CD14/LILRA4/SLAMF1/CYBB/CD2/ZFP36/PTAFR/CD86	20
BP	GO:0001914	regulation of T cell mediated cytotoxicity	11/481	33/18493	3.79729e-10	1.11172e-08	7.91775e-09	HLA-G/B2M/HLA-E/HLA-A/HLA-F/HLA-H/HLA-B/HLA-C/P2RX7/FCGR2B/IL7R	11
BP	GO:0070371	ERK1 and ERK2 cascade	32/481	341/18493	3.96165e-10	1.15167e-08	8.20229e-09	CCL2/CCL4/ICAM1/NOD2/CCL3L3/LYN/CCL3/CD74/CCL13/CCL5/CD44/GPR183/HAVCR2/IL1B/CTSH/DUSP1/SLAMF1/CCL8/CSF1R/GBP1/MST1R/KLF4/ATF3/MARCO/ERBB4/CCR7/CYR61/CCL7/P2RY6/CCL20/LTK/CCL18	32
BP	GO:0072503	cellular divalent inorganic cation homeostasis	39/481	483/18493	4.05293e-10	1.16712e-08	8.31232e-09	ATP7B/LYN/CCL3/CCL13/P2RX7/FASLG/CCL5/CD40/GNA15/MT2A/FPR1/CXCR6/S1PR4/CCR5/CXCR3/SAA1/CCL8/LCK/MT1B/MT1H/CXCL13/CD38/BDKRB2/CXCL9/MT1G/BDKRB1/PRKCB/LPAR3/CD52/CCR7/FPR3/CCL7/MT1E/P2RY6/MT1M/SLC30A2/CXCL11/CXCL10/EDN1	39
BP	GO:0002688	regulation of leukocyte chemotaxis	18/481	109/18493	4.07134e-10	1.16712e-08	8.31232e-09	CCL2/MPP1/CCL4/LYN/CCL3/CD74/IL6/RAC2/CCL5/AIF1/DUSP1/NCKAP1L/CXCL13/TNFSF14/CCR7/CCL7/CXCL10/EDN1	18
BP	GO:0051222	positive regulation of protein transport	35/481	402/18493	4.5136e-10	1.28498e-08	9.15172e-09	HLA-E/IFNG/CRTAM/OSM/IL4R/PLK3/NOD2/TLR2/CCL3/IL6/TLR1/PTGS2/P2RX7/CASP1/RAC2/TNFRSF14/LRRK2/ADAM8/ZC3H12A/HAVCR2/IL1B/ITGB2/CD14/ITGAM/HCLS1/SAA1/CSF1R/CD2/NLRP3/MMP12/CLEC4E/AIM2/CD38/TMEM173/FCN1	35
BP	GO:0070372	regulation of ERK1 and ERK2 cascade	31/481	324/18493	4.64899e-10	1.31445e-08	9.36167e-09	CCL2/CCL4/ICAM1/NOD2/CCL3L3/LYN/CCL3/CD74/CCL13/CCL5/CD44/GPR183/HAVCR2/IL1B/DUSP1/SLAMF1/CCL8/CSF1R/GBP1/MST1R/KLF4/ATF3/MARCO/ERBB4/CCR7/CYR61/CCL7/P2RY6/CCL20/LTK/CCL18	31
BP	GO:0002479	antigen processing and presentation of exogenous peptide antigen via MHC class I, TAP-dependent	10/481	26/18493	4.72158e-10	1.3259e-08	9.44316e-09	HLA-G/B2M/HLA-E/HLA-A/HLA-F/HLA-H/HLA-B/HLA-C/TAP1/FCGR1B	10
BP	GO:0032611	interleukin-1 beta production	15/481	73/18493	4.94955e-10	1.38052e-08	9.83221e-09	TLR6/NOD2/CCL3/P2RX7/CASP1/TNFAIP3/GBP5/ZC3H12A/CARD17/NLRP3/AIM2/EGR1/APOA1/CCR7/SPHK1	15
BP	GO:1903557	positive regulation of tumor necrosis factor superfamily cytokine production	15/481	76/18493	9.0004e-10	2.49354e-08	1.77592e-08	HLA-E/IFNG/NOD2/TLR2/CCL3/TLR1/LRRK2/ADAM8/LY96/HAVCR2/CD14/CYBB/CD2/PTAFR/CD86	15
BP	GO:0002285	lymphocyte activation involved in immune response	22/481	174/18493	9.50707e-10	2.61635e-08	1.86339e-08	IFNG/IL4R/ICAM1/BATF/LCP1/IL6/TBX21/CLEC4D/ZC3H12A/CD40/ITGAL/GPR183/HAVCR2/HLA-DMB/ZNF683/APBB1IP/NLRP3/CLEC4E/NFKBIZ/FCGR2B/IL27RA/CD86	22
BP	GO:2000403	positive regulation of lymphocyte migration	11/481	36/18493	1.0985e-09	3.00306e-08	2.13881e-08	CCL4/CCL3/TNFRSF14/CCL5/ADAM8/AIF1/CXCL13/TNFSF14/CCL7/CXCL10/CCL20	11
BP	GO:0001912	positive regulation of leukocyte mediated cytotoxicity	13/481	55/18493	1.13748e-09	3.08916e-08	2.20013e-08	HLA-G/B2M/HLA-E/HLA-A/HLA-F/HLA-H/HLA-B/HLA-C/CRTAM/P2RX7/IL18RAP/LAG3/VAV1	13
BP	GO:0010038	response to metal ion	32/481	358/18493	1.34389e-09	3.62587e-08	2.58238e-08	B2M/ATP7B/ICAM1/PTGS2/P2RX7/LRRK2/MT2A/HMOX1/VCAM1/C1QA/CD14/DUSP1/CYBB/NCF1/JUNB/FBP1/MMP9/MT1B/MT1H/IGFBP2/FOS/ALOX5AP/MT1G/TNFRSF11B/MT1E/FOSB/MT1M/SLC30A2/AQP9/SOD3/EDN1/SERPINF1	32
BP	GO:0002711	positive regulation of T cell mediated immunity	12/481	46/18493	1.45799e-09	3.90818e-08	2.78344e-08	HLA-G/B2M/HLA-E/HLA-A/HLA-F/HLA-H/HLA-B/HLA-C/IL6/P2RX7/IL1B/NLRP3	12
BP	GO:0071276	cellular response to cadmium ion	11/481	37/18493	1.52693e-09	4.06655e-08	2.89623e-08	MT2A/HMOX1/CYBB/NCF1/MMP9/MT1B/MT1H/FOS/MT1G/MT1E/MT1M	11
BP	GO:0002475	antigen processing and presentation via MHC class Ib	8/481	16/18493	2.11863e-09	5.60623e-08	3.99281e-08	HLA-G/B2M/HLA-E/HLA-A/HLA-F/HLA-H/HLA-B/HLA-C	8
BP	GO:0002218	activation of innate immune response	26/481	252/18493	2.4704e-09	6.49543e-08	4.62611e-08	TLR6/NOD2/TLR2/LYN/TLR1/BIRC3/CLEC4D/TNFAIP3/GFI1/LY96/HAVCR2/CD300A/ITGB2/HCK/CD14/LILRA4/ICAM2/ITGAM/IRF1/CTSS/CLEC4E/AIM2/TMEM173/MARCO/CARD11/FCN1	26
BP	GO:1903708	positive regulation of hemopoiesis	22/481	183/18493	2.49323e-09	6.51397e-08	4.63931e-08	HLA-G/IFNG/IL4R/CD74/ADAM8/IL2RA/CD83/HCLS1/LILRB2/VNN1/NCKAP1L/ZAP70/NLRP3/NFKBIZ/IL15/IL7/FOS/EVI2B/CD27/IL7R/CD86/EGR3	22
BP	GO:0001818	negative regulation of cytokine production	26/481	256/18493	3.45274e-09	8.96409e-08	6.38431e-08	NLRC5/TLR6/IFNG/IL6/SRGN/TBX21/TNFAIP3/ZC3H12A/HMOX1/LAG3/CARD17/HAVCR2/LILRA4/CD83/IDO1/SLAMF1/TIGIT/CD84/GBP1/NCKAP1L/ZFP36/NLRP3/FCGR2B/KLF4/APOA1/IL1R2	26
BP	GO:0071674	mononuclear cell migration	15/481	85/18493	4.59774e-09	1.18622e-07	8.44834e-08	CCL2/CCL4/CCL3L3/LYN/CCL3/IL6/CCL13/CCL5/AIF1/DUSP1/CCL8/CCL7/CXCL10/CCL20/CCL18	15
BP	GO:2000106	regulation of leukocyte apoptotic process	15/481	87/18493	6.41606e-09	1.64506e-07	1.17163e-07	PDCD1/NOD2/LYN/CD74/P2RX7/CCL5/ADAM8/CD3G/CCR5/HCLS1/NR4A3/IDO1/CD27/IL7R/CCR7	15
BP	GO:0050706	regulation of interleukin-1 beta secretion	11/481	42/18493	6.79703e-09	1.73198e-07	1.23354e-07	NOD2/CCL3/P2RX7/CASP1/TNFAIP3/ZC3H12A/CARD17/NLRP3/AIM2/APOA1/CCR7	11
BP	GO:0050714	positive regulation of protein secretion	25/481	246/18493	6.84877e-09	1.73446e-07	1.2353e-07	HLA-E/CRTAM/OSM/IL4R/NOD2/TLR2/CCL3/IL6/TLR1/P2RX7/CASP1/TNFRSF14/LRRK2/ADAM8/HAVCR2/CD14/SAA1/CSF1R/CD2/NLRP3/MMP12/CLEC4E/AIM2/CD38/FCN1	25
BP	GO:0070664	negative regulation of leukocyte proliferation	14/481	75/18493	7.05806e-09	1.77657e-07	1.26529e-07	HLA-G/LYN/TNFRSF14/TNFAIP3/HAVCR2/CD300A/IL2RA/LILRB2/IDO1/CCL8/MNDA/LST1/FCGR2B/CD86	14
BP	GO:0002507	tolerance induction	9/481	25/18493	7.13391e-09	1.78477e-07	1.27113e-07	HLA-G/PDCD1/LYN/TNFAIP3/ICOS/HAVCR2/IL2RA/LILRB2/IDO1	9
BP	GO:0046632	alpha-beta T cell differentiation	16/481	101/18493	7.17789e-09	1.78496e-07	1.27127e-07	IFNG/IL4R/BATF/IL6/TBX21/ZC3H12A/PRDM1/GPR183/CD83/ZNF683/IRF1/NCKAP1L/ZAP70/NLRP3/NFKBIZ/CD86	16
BP	GO:1904894	positive regulation of STAT cascade	15/481	88/18493	7.55227e-09	1.86681e-07	1.32956e-07	IFNG/OSM/LYN/IL6/CCL5/SOCS3/CD40/CD300A/HCLS1/CSF1R/PECAM1/IL15/TNFRSF18/IL7R/ERBB4	15
BP	GO:0032651	regulation of interleukin-1 beta production	13/481	64/18493	8.31871e-09	2.04403e-07	1.45577e-07	NOD2/CCL3/P2RX7/CASP1/TNFAIP3/ZC3H12A/CARD17/NLRP3/AIM2/EGR1/APOA1/CCR7/SPHK1	13
BP	GO:0018108	peptidyl-tyrosine phosphorylation	32/481	387/18493	9.02956e-09	2.20556e-07	1.57082e-07	IFNG/OSM/ICAM1/LYN/CD74/IL6/TNFRSF14/CCL5/SOCS3/CD44/CD40/SAMSN1/CD300A/ITGB2/HCK/HCLS1/CSF2RA/MATK/NCF1/CSF1R/PECAM1/HBEGF/ZAP70/LCK/MST1R/IL15/TNFRSF18/ERBB4/ITGB3/LTK/EFEMP1/AREG	32
BP	GO:0002758	innate immune response-activating signal transduction	24/481	233/18493	1.05637e-08	2.56512e-07	1.8269e-07	TLR6/NOD2/TLR2/LYN/TLR1/BIRC3/CLEC4D/TNFAIP3/GFI1/LY96/HAVCR2/CD300A/ITGB2/HCK/CD14/LILRA4/ICAM2/ITGAM/IRF1/CTSS/CLEC4E/MARCO/CARD11/FCN1	24
BP	GO:0001916	positive regulation of T cell mediated cytotoxicity	9/481	26/18493	1.06607e-08	2.57353e-07	1.8329e-07	HLA-G/B2M/HLA-E/HLA-A/HLA-F/HLA-H/HLA-B/HLA-C/P2RX7	9
BP	GO:0018212	peptidyl-tyrosine modification	32/481	390/18493	1.08683e-08	2.60838e-07	1.85771e-07	IFNG/OSM/ICAM1/LYN/CD74/IL6/TNFRSF14/CCL5/SOCS3/CD44/CD40/SAMSN1/CD300A/ITGB2/HCK/HCLS1/CSF2RA/MATK/NCF1/CSF1R/PECAM1/HBEGF/ZAP70/LCK/MST1R/IL15/TNFRSF18/ERBB4/ITGB3/LTK/EFEMP1/AREG	32
BP	GO:0033209	tumor necrosis factor-mediated signaling pathway	17/481	119/18493	1.22142e-08	2.91448e-07	2.07572e-07	TNFRSF1B/CD70/CASP1/BIRC3/TNFRSF14/TNFSF13B/TNFAIP3/CD40/TNFRSF6B/AIM2/TNFSF14/TNFRSF18/CD27/TNFRSF11B/APOA1/SPHK1/LTB	17
BP	GO:0050868	negative regulation of T cell activation	16/481	106/18493	1.46885e-08	3.48472e-07	2.48185e-07	HLA-G/IL4R/CD74/TBX21/TNFRSF14/ZC3H12A/LAG3/HAVCR2/CD300A/IL2RA/LILRB2/IDO1/TIGIT/IRF1/FCGR2B/CD86	16
BP	GO:0072593	reactive oxygen species metabolic process	26/481	276/18493	1.66417e-08	3.92553e-07	2.7958e-07	TLR6/SOD2/IFNG/ICAM1/TLR2/PTGS2/P2RX7/RAC2/LRRK2/ZC3H12A/NCF2/IL1B/ITGB2/AIF1/PMAIP1/VAV1/ITGAM/NCF4/CYBB/NCF1/KLF4/DDIT4/CYR61/SOD3/CRYAB/EDN1	26
BP	GO:0042116	macrophage activation	14/481	80/18493	1.68586e-08	3.95412e-07	2.81616e-07	TLR6/IL4R/TLR2/CD74/TLR1/LRRK2/NAMPT/ZC3H12A/TYROBP/HAVCR2/ITGB2/AIF1/ITGAM/FCGR2B	14
BP	GO:0050731	positive regulation of peptidyl-tyrosine phosphorylation	21/481	186/18493	1.77541e-08	4.12913e-07	2.94081e-07	IFNG/OSM/ICAM1/LYN/CD74/IL6/TNFRSF14/CCL5/SOCS3/CD44/CD40/HCLS1/NCF1/CSF1R/PECAM1/HBEGF/IL15/TNFRSF18/ERBB4/ITGB3/AREG	21
BP	GO:0042092	type 2 immune response	10/481	36/18493	1.7887e-08	4.12913e-07	2.94081e-07	IL4R/NOD2/BATF/CD74/IL6/TBX21/IDO1/NLRP3/IL27RA/CD86	10
BP	GO:1903038	negative regulation of leukocyte cell-cell adhesion	17/481	122/18493	1.79049e-08	4.12913e-07	2.94081e-07	HLA-G/IL4R/CD74/TBX21/TNFRSF14/ZC3H12A/LAG3/HAVCR2/CD300A/IL2RA/LILRB2/IDO1/TIGIT/IRF1/FCGR2B/KLF4/CD86	17
BP	GO:0042035	regulation of cytokine biosynthetic process	15/481	94/18493	1.91754e-08	4.39755e-07	3.13198e-07	TLR6/IL6/TLR1/HMOX1/LAG3/IL1B/IRF1/CYBB/ZFP36/KLF4/PTAFR/EGR1/CARD11/CD86/LTB	15
BP	GO:0002474	antigen processing and presentation of peptide antigen via MHC class I	11/481	46/18493	1.92839e-08	4.39801e-07	3.1323e-07	HLA-G/B2M/HLA-E/HLA-A/HLA-F/HLA-H/HLA-B/HLA-C/IFI30/TAP1/FCGR1B	11
BP	GO:0038093	Fc receptor signaling pathway	21/481	187/18493	1.95254e-08	4.42862e-07	3.1541e-07	MYO1G/LYN/LCP2/CLEC4D/FCGR3A/CD3G/HCK/LILRA4/CD247/WIPF1/VAV1/NFATC1/FCGR1B/NR4A3/FCGR2A/NCKAP1L/CLEC4E/FCGR2B/FOS/CARD11/PIGR	21
BP	GO:0045453	bone resorption	12/481	58/18493	2.51722e-08	5.67818e-07	4.04405e-07	IL6/P2RX7/RAC2/ADAM8/TNFAIP3/CSF1R/SNX10/ADRB2/IL7/CD38/TNFRSF11B/ITGB3	12
BP	GO:0042531	positive regulation of tyrosine phosphorylation of STAT protein	13/481	70/18493	2.60746e-08	5.84978e-07	4.16627e-07	IFNG/OSM/LYN/IL6/CCL5/SOCS3/CD40/HCLS1/CSF1R/PECAM1/IL15/TNFRSF18/ERBB4	13
BP	GO:0050730	regulation of peptidyl-tyrosine phosphorylation	24/481	245/18493	2.811e-08	6.23861e-07	4.4432e-07	IFNG/OSM/ICAM1/LYN/CD74/IL6/TNFRSF14/CCL5/SOCS3/CD44/CD40/SAMSN1/CD300A/ITGB2/HCLS1/NCF1/CSF1R/PECAM1/HBEGF/IL15/TNFRSF18/ERBB4/ITGB3/AREG	24
BP	GO:0070374	positive regulation of ERK1 and ERK2 cascade	24/481	245/18493	2.811e-08	6.23861e-07	4.4432e-07	CCL2/CCL4/ICAM1/NOD2/CCL3L3/CCL3/CD74/CCL13/CCL5/CD44/GPR183/HAVCR2/SLAMF1/CCL8/CSF1R/MST1R/MARCO/ERBB4/CCR7/CCL7/P2RY6/CCL20/LTK/CCL18	24
BP	GO:0048245	eosinophil chemotaxis	8/481	21/18493	2.98665e-08	6.593e-07	4.6956e-07	CCL2/CCL4/CCL3/CCL13/CCL5/CCL8/HRH1/CCL7	8
BP	GO:0002793	positive regulation of peptide secretion	25/481	265/18493	3.05771e-08	6.70527e-07	4.77555e-07	HLA-E/CRTAM/OSM/IL4R/NOD2/TLR2/CCL3/IL6/TLR1/P2RX7/CASP1/TNFRSF14/LRRK2/ADAM8/HAVCR2/CD14/SAA1/CSF1R/CD2/NLRP3/MMP12/CLEC4E/AIM2/CD38/FCN1	25
BP	GO:0030888	regulation of B cell proliferation	12/481	59/18493	3.08624e-08	6.70527e-07	4.77555e-07	LYN/CD74/TNFSF13B/CD40/GPR183/CD300A/MNDA/NCKAP1L/IL7/FCGR2B/CD38/CARD11	12
BP	GO:2000401	regulation of lymphocyte migration	12/481	59/18493	3.08624e-08	6.70527e-07	4.77555e-07	CCL2/CCL4/CCL3/TNFRSF14/CCL5/ADAM8/AIF1/CXCL13/TNFSF14/CCL7/CXCL10/CCL20	12
BP	GO:0002690	positive regulation of leukocyte chemotaxis	14/481	84/18493	3.22608e-08	6.9724e-07	4.96581e-07	CCL4/CCL3/CD74/IL6/RAC2/CCL5/AIF1/NCKAP1L/CXCL13/TNFSF14/CCR7/CCL7/CXCL10/EDN1	14
BP	GO:0032680	regulation of tumor necrosis factor production	17/481	127/18493	3.30009e-08	7.09518e-07	5.05326e-07	HLA-E/NOD2/TLR2/CCL3/TLR1/LRRK2/TNFAIP3/ZC3H12A/LY96/HAVCR2/CD14/LILRA4/SLAMF1/CYBB/CD2/ZFP36/PTAFR	17
BP	GO:0046427	positive regulation of JAK-STAT cascade	14/481	85/18493	3.77155e-08	8.06683e-07	5.74527e-07	IFNG/OSM/LYN/IL6/CCL5/SOCS3/CD40/CD300A/HCLS1/CSF1R/PECAM1/IL15/TNFRSF18/ERBB4	14
BP	GO:0002440	production of molecular mediator of immune response	25/481	268/18493	3.82061e-08	8.12963e-07	5.79e-07	B2M/HLA-E/IL4R/NOD2/BATF/TLR2/CD74/IL6/TBX21/IL18RAP/TNFRSF14/TNFSF13B/CD40/HMOX1/IL1B/HLA-DQB1/NR4A3/NLRP3/FCGR2B/IL27RA/IL7R/CARD11/APOA1/SPINK5/MMP7	25
BP	GO:0002830	positive regulation of type 2 immune response	7/481	15/18493	4.142e-08	8.76829e-07	6.24486e-07	IL4R/NOD2/CD74/IL6/IDO1/NLRP3/CD86	7
BP	GO:0032640	tumor necrosis factor production	17/481	129/18493	4.17847e-08	8.80037e-07	6.26771e-07	HLA-E/NOD2/TLR2/CCL3/TLR1/LRRK2/TNFAIP3/ZC3H12A/LY96/HAVCR2/CD14/LILRA4/SLAMF1/CYBB/CD2/ZFP36/PTAFR	17
BP	GO:0002828	regulation of type 2 immune response	9/481	30/18493	4.4495e-08	9.32361e-07	6.64036e-07	IL4R/NOD2/CD74/IL6/TBX21/IDO1/NLRP3/IL27RA/CD86	9
BP	GO:0002573	myeloid leukocyte differentiation	21/481	197/18493	4.8762e-08	1.01661e-06	7.24042e-07	IFNG/BATF/TLR2/LYN/CCL3/CD74/LILRB3/TYROBP/GPR183/BATF2/HCLS1/CSF1R/JUNB/C1QC/SNX10/MMP9/UBD/FOS/MT1G/EVI2B/CCR7	21
BP	GO:1903532	positive regulation of secretion by cell	30/481	373/18493	4.93661e-08	1.02404e-06	7.29328e-07	HLA-E/IFNG/CRTAM/OSM/IL4R/NOD2/TLR2/CCL3/IL6/TLR1/P2RX7/CASP1/TNFRSF14/LRRK2/ADAM8/HAVCR2/ITGB2/CD14/ITGAM/SAA1/CSF1R/CD2/NLRP3/MMP12/CLEC4E/AIM2/CD38/PTAFR/FCN1/EDN1	30
BP	GO:0052548	regulation of endopeptidase activity	32/481	417/18493	5.27199e-08	1.08814e-06	7.74982e-07	SERPINA1/PSMB9/LYN/PTGS2/CASP1/BIRC3/FASLG/CD44/CARD17/PLAUR/CTSH/PMAIP1/PSMB8/LCK/MMP9/NLRP3/TNFSF10/CST7/AIM2/TNFSF14/KLF4/CD27/C3/CYR61/SOX2/SERPINA3/SPINK5/TFPI2/CRYAB/TIMP4/SERPINF1/LAMP3	32
BP	GO:0097028	dendritic cell differentiation	10/481	40/18493	5.43336e-08	1.11587e-06	7.94731e-07	HLA-G/BATF/LYN/BATF2/LILRB2/UBD/FCGR2B/CCR7/TMEM176B/TMEM176A	10
BP	GO:0002886	regulation of myeloid leukocyte mediated immunity	11/481	51/18493	6.12187e-08	1.25104e-06	8.91005e-07	IL4R/LYN/RAC2/HMOX1/CD300A/ITGB2/ITGAM/CD84/FCGR2B/PTAFR/C3	11
BP	GO:0060759	regulation of response to cytokine stimulus	19/481	165/18493	6.19047e-08	1.25883e-06	8.96551e-07	NLRC5/IFNG/TLR2/CD74/IL6/CASP1/BIRC3/CCL5/SOCS3/TNFAIP3/GFI1/ZBP1/MMP12/IL7/KLF4/APOA1/IL1R2/SPHK1/EDN1	19
BP	GO:0002700	regulation of production of molecular mediator of immune response	17/481	133/18493	6.60681e-08	1.33691e-06	9.52157e-07	B2M/HLA-E/IL4R/NOD2/CD74/IL6/TBX21/TNFRSF14/CD40/HMOX1/IL1B/NR4A3/NLRP3/FCGR2B/IL27RA/APOA1/SPINK5	17
BP	GO:0046637	regulation of alpha-beta T cell differentiation	12/481	63/18493	6.69419e-08	1.33941e-06	9.53938e-07	IFNG/IL4R/TBX21/ZC3H12A/PRDM1/CD83/ZNF683/NCKAP1L/ZAP70/NLRP3/NFKBIZ/CD86	12
BP	GO:0046686	response to cadmium ion	12/481	63/18493	6.69419e-08	1.33941e-06	9.53938e-07	B2M/MT2A/HMOX1/CYBB/NCF1/MMP9/MT1B/MT1H/FOS/MT1G/MT1E/MT1M	12
BP	GO:0050864	regulation of B cell activation	20/481	183/18493	6.7165e-08	1.33941e-06	9.53938e-07	NOD2/LYN/CD74/IL6/TBX21/TNFSF13B/TNFAIP3/CD40/SAMSN1/GPR183/CD300A/MNDA/NCKAP1L/IL7/FCGR2B/IL27RA/CD38/CD27/CARD11/IGLL1	20
BP	GO:0071248	cellular response to metal ion	20/481	184/18493	7.35694e-08	1.46007e-06	1.03988e-06	B2M/PTGS2/LRRK2/MT2A/HMOX1/CYBB/NCF1/JUNB/FBP1/MMP9/MT1B/MT1H/FOS/ALOX5AP/MT1G/MT1E/FOSB/MT1M/EDN1/SERPINF1	20
BP	GO:0051047	positive regulation of secretion	31/481	404/18493	8.57099e-08	1.69287e-06	1.20568e-06	HLA-E/IFNG/CRTAM/OSM/IL4R/NOD2/TLR2/CCL3/IL6/TLR1/P2RX7/CASP1/TNFRSF14/LRRK2/ADAM8/HAVCR2/IL1B/ITGB2/CD14/ITGAM/SAA1/CSF1R/CD2/NLRP3/MMP12/CLEC4E/AIM2/CD38/PTAFR/FCN1/EDN1	31
BP	GO:0042089	cytokine biosynthetic process	15/481	105/18493	8.8368e-08	1.73706e-06	1.23715e-06	TLR6/IL6/TLR1/HMOX1/LAG3/IL1B/IRF1/CYBB/ZFP36/KLF4/PTAFR/EGR1/CARD11/CD86/LTB	15
BP	GO:0043300	regulation of leukocyte degranulation	10/481	42/18493	9.00184e-08	1.76112e-06	1.25429e-06	IL4R/LYN/RAC2/HMOX1/CD300A/ITGB2/ITGAM/CD84/FCGR2B/PTAFR	10
BP	GO:0034121	regulation of toll-like receptor signaling pathway	12/481	65/18493	9.63908e-08	1.87689e-06	1.33674e-06	TLR6/TLR2/LYN/TLR1/BIRC3/TNFAIP3/GFI1/LY96/CD300A/CD14/LILRA4/IRF1	12
BP	GO:0042107	cytokine metabolic process	15/481	106/18493	1.00513e-07	1.94797e-06	1.38736e-06	TLR6/IL6/TLR1/HMOX1/LAG3/IL1B/IRF1/CYBB/ZFP36/KLF4/PTAFR/EGR1/CARD11/CD86/LTB	15
BP	GO:0042113	B cell activation	26/481	303/18493	1.09971e-07	2.12131e-06	1.51082e-06	NOD2/BATF/LYN/CD74/IL6/TBX21/TNFSF13B/TNFAIP3/CD40/SAMSN1/GPR183/VCAM1/CD300A/KLF6/MNDA/NCKAP1L/ZAP70/IL7/FCGR2B/IL27RA/CD38/CD27/IL7R/CARD11/PRKCB/IGLL1	26
BP	GO:0031295	T cell costimulation	11/481	54/18493	1.1468e-07	2.19905e-06	1.56618e-06	PDCD1/LYN/TNFRSF14/TNFSF13B/ICOS/VAV1/LCK/TNFSF14/CARD11/CCR7/CD86	11
BP	GO:0002292	T cell differentiation involved in immune response	12/481	66/18493	1.15067e-07	2.19905e-06	1.56618e-06	IFNG/IL4R/BATF/IL6/TBX21/CLEC4D/ZC3H12A/GPR183/NLRP3/CLEC4E/NFKBIZ/CD86	12
BP	GO:0051090	regulation of DNA-binding transcription factor activity	31/481	412/18493	1.3292e-07	2.52855e-06	1.80086e-06	NLRC5/TLR6/ICAM1/NOD2/TLR2/IL6/IL18RAP/ADAM8/TNFAIP3/ZC3H12A/CD40/GFI1/HMOX1/HAVCR2/IL1B/ITGB2/HCK/HCLS1/BHLHE40/PIM1/SGK1/TRIM22/NLRP3/AIM2/TMEM173/KLF4/FOS/CARD11/PRKCB/SPHK1/EDN1	31
BP	GO:0042509	regulation of tyrosine phosphorylation of STAT protein	13/481	80/18493	1.36627e-07	2.58713e-06	1.84258e-06	IFNG/OSM/LYN/IL6/CCL5/SOCS3/CD40/HCLS1/CSF1R/PECAM1/IL15/TNFRSF18/ERBB4	13
BP	GO:0031294	lymphocyte costimulation	11/481	55/18493	1.40027e-07	2.63942e-06	1.87982e-06	PDCD1/LYN/TNFRSF14/TNFSF13B/ICOS/VAV1/LCK/TNFSF14/CARD11/CCR7/CD86	11
BP	GO:0055074	calcium ion homeostasis	33/481	461/18493	1.66722e-07	3.1283e-06	2.22801e-06	ATP7B/LYN/CCL3/CCL13/P2RX7/FASLG/CCL5/CD40/GNA15/FPR1/CXCR6/S1PR4/CCR5/CXCR3/SAA1/CCL8/SNX10/LCK/CXCL13/CD38/BDKRB2/CXCL9/BDKRB1/PRKCB/LPAR3/CD52/CCR7/FPR3/CCL7/P2RY6/CXCL11/CXCL10/EDN1	33
BP	GO:0031663	lipopolysaccharide-mediated signaling pathway	11/481	56/18493	1.70217e-07	3.17945e-06	2.26443e-06	CCL2/TLR2/LYN/CCL3/CCL5/TNFAIP3/LY96/IL1B/HCK/CD14/PTAFR	11
BP	GO:0052547	regulation of peptidase activity	32/481	442/18493	1.99749e-07	3.71424e-06	2.64532e-06	SERPINA1/PSMB9/LYN/PTGS2/CASP1/BIRC3/FASLG/CD44/CARD17/PLAUR/CTSH/PMAIP1/PSMB8/LCK/MMP9/NLRP3/TNFSF10/CST7/AIM2/TNFSF14/KLF4/CD27/C3/CYR61/SOX2/SERPINA3/SPINK5/TFPI2/CRYAB/TIMP4/SERPINF1/LAMP3	32
BP	GO:1901623	regulation of lymphocyte chemotaxis	8/481	26/18493	2.04469e-07	3.78498e-06	2.6957e-06	CCL2/CCL4/CCL3/CCL5/CXCL13/TNFSF14/CCL7/CXCL10	8
BP	GO:0042108	positive regulation of cytokine biosynthetic process	11/481	57/18493	2.06034e-07	3.7969e-06	2.70419e-06	TLR6/TLR1/HMOX1/IL1B/IRF1/CYBB/PTAFR/EGR1/CARD11/CD86/LTB	11
BP	GO:0007260	tyrosine phosphorylation of STAT protein	13/481	83/18493	2.13618e-07	3.91917e-06	2.79127e-06	IFNG/OSM/LYN/IL6/CCL5/SOCS3/CD40/HCLS1/CSF1R/PECAM1/IL15/TNFRSF18/ERBB4	13
BP	GO:0032945	negative regulation of mononuclear cell proliferation	12/481	70/18493	2.26305e-07	4.10961e-06	2.9269e-06	HLA-G/LYN/TNFRSF14/HAVCR2/CD300A/IL2RA/LILRB2/IDO1/MNDA/LST1/FCGR2B/CD86	12
BP	GO:0050672	negative regulation of lymphocyte proliferation	12/481	70/18493	2.26305e-07	4.10961e-06	2.9269e-06	HLA-G/LYN/TNFRSF14/HAVCR2/CD300A/IL2RA/LILRB2/IDO1/MNDA/LST1/FCGR2B/CD86	12
BP	GO:0002221	pattern recognition receptor signaling pathway	19/481	179/18493	2.26984e-07	4.10961e-06	2.9269e-06	TLR6/NOD2/TLR2/LYN/TLR1/BIRC3/TNFAIP3/GFI1/LY96/HAVCR2/CD300A/ITGB2/CD14/LILRA4/ITGAM/IRF1/CTSS/MARCO/FCN1	19
BP	GO:0006882	cellular zinc ion homeostasis	9/481	36/18493	2.54829e-07	4.5936e-06	3.2716e-06	ATP7B/MT2A/LCK/MT1B/MT1H/MT1G/MT1E/MT1M/SLC30A2	9
BP	GO:0061844	antimicrobial humoral immune response mediated by antimicrobial peptide	12/481	71/18493	2.65993e-07	4.77399e-06	3.40008e-06	CXCL2/CCL13/CXCL1/CXCL3/GNLY/RNASE6/CXCL13/CXCL9/CXCL11/CXCL10/SPINK5/MMP7	12
BP	GO:0006874	cellular calcium ion homeostasis	32/481	448/18493	2.70383e-07	4.83179e-06	3.44124e-06	ATP7B/LYN/CCL3/CCL13/P2RX7/FASLG/CCL5/CD40/GNA15/FPR1/CXCR6/S1PR4/CCR5/CXCR3/SAA1/CCL8/LCK/CXCL13/CD38/BDKRB2/CXCL9/BDKRB1/PRKCB/LPAR3/CD52/CCR7/FPR3/CCL7/P2RY6/CXCL11/CXCL10/EDN1	32
BP	GO:0150076	neuroinflammatory response	10/481	47/18493	2.81929e-07	5.01639e-06	3.57272e-06	TLR6/TLR2/IL6/LRRK2/NAMPT/IL1B/ITGB2/AIF1/ITGAM/MMP9	10
BP	GO:0010818	T cell chemotaxis	8/481	27/18493	2.83983e-07	5.03125e-06	3.58331e-06	CCL3/CCL5/GPR183/CXCR3/CXCL13/TNFSF14/CXCL11/CXCL10	8
BP	GO:0034113	heterotypic cell-cell adhesion	11/481	59/18493	2.98207e-07	5.26067e-06	3.7467e-06	CD44/IL1B/ITGB2/LILRB2/DSC2/CD2/LCK/ITGB7/KLF4/APOA1/ITGB3	11
BP	GO:0002224	toll-like receptor signaling pathway	16/481	131/18493	3.0368e-07	5.33443e-06	3.79923e-06	TLR6/TLR2/LYN/TLR1/BIRC3/TNFAIP3/GFI1/LY96/HAVCR2/CD300A/ITGB2/CD14/LILRA4/ITGAM/IRF1/CTSS	16
BP	GO:0070227	lymphocyte apoptotic process	12/481	72/18493	3.11761e-07	5.45318e-06	3.8838e-06	PDCD1/LYN/CD74/P2RX7/FASLG/CCL5/ADAM8/CD3G/IL2RA/IDO1/CD27/IL7R	12
BP	GO:0045058	T cell selection	10/481	48/18493	3.4792e-07	6.05997e-06	4.31597e-06	BATF/CD74/IL6/TBX21/CD3G/CD3D/ZAP70/IL15/CARD11/CCR7	10
BP	GO:0032760	positive regulation of tumor necrosis factor production	12/481	73/18493	3.64407e-07	6.32048e-06	4.5015e-06	HLA-E/NOD2/TLR2/CCL3/TLR1/LRRK2/LY96/HAVCR2/CD14/CYBB/CD2/PTAFR	12
BP	GO:0055069	zinc ion homeostasis	9/481	38/18493	4.21304e-07	7.25022e-06	5.16367e-06	ATP7B/MT2A/LCK/MT1B/MT1H/MT1G/MT1E/MT1M/SLC30A2	9
BP	GO:0019730	antimicrobial humoral response	15/481	118/18493	4.21524e-07	7.25022e-06	5.16367e-06	HLA-E/CXCL2/CCL13/CXCL1/CXCL3/GNLY/RNASE6/CXCL13/CXCL9/PRSS2/CXCL11/CXCL10/SPINK5/LYZ/MMP7	15
BP	GO:0043367	CD4-positive, alpha-beta T cell differentiation	12/481	74/18493	4.24816e-07	7.27652e-06	5.1824e-06	IFNG/IL4R/BATF/IL6/TBX21/ZC3H12A/GPR183/CD83/NCKAP1L/NLRP3/NFKBIZ/CD86	12
BP	GO:0022408	negative regulation of cell-cell adhesion	18/481	170/18493	4.89616e-07	8.3518e-06	5.94823e-06	HLA-G/IL4R/CD74/TBX21/TNFRSF14/ZC3H12A/LAG3/HAVCR2/CD300A/IL2RA/LILRB2/IDO1/TIGIT/IRF1/FCGR2B/KLF4/APOA1/CD86	18
BP	GO:0032623	interleukin-2 production	11/481	62/18493	5.04804e-07	8.54984e-06	6.08927e-06	TBX21/TNFAIP3/LAG3/HAVCR2/IL1B/CD83/CD247/GBP1/ZFP36/CARD11/CD86	11
BP	GO:0071241	cellular response to inorganic substance	20/481	207/18493	5.05368e-07	8.54984e-06	6.08927e-06	B2M/PTGS2/LRRK2/MT2A/HMOX1/CYBB/NCF1/JUNB/FBP1/MMP9/MT1B/MT1H/FOS/ALOX5AP/MT1G/MT1E/FOSB/MT1M/EDN1/SERPINF1	20
BP	GO:0032655	regulation of interleukin-12 production	10/481	50/18493	5.21543e-07	8.78747e-06	6.25852e-06	HLA-G/IFNG/TLR2/CD40/IDO1/SLAMF1/TIGIT/IRF1/CCR7/LTB	10
BP	GO:0007204	positive regulation of cytosolic calcium ion concentration	25/481	309/18493	5.85794e-07	9.82991e-06	7.00095e-06	LYN/CCL3/P2RX7/FASLG/GNA15/FPR1/CXCR6/S1PR4/CCR5/CXCR3/SAA1/LCK/CXCL13/CD38/BDKRB2/CXCL9/BDKRB1/LPAR3/CD52/CCR7/FPR3/P2RY6/CXCL11/CXCL10/EDN1	25
BP	GO:0001959	regulation of cytokine-mediated signaling pathway	17/481	155/18493	6.16949e-07	1.03108e-05	7.34344e-06	NLRC5/IFNG/CD74/IL6/CASP1/BIRC3/CCL5/SOCS3/TNFAIP3/GFI1/ZBP1/MMP12/IL7/APOA1/IL1R2/SPHK1/EDN1	17
BP	GO:0042100	B cell proliferation	13/481	91/18493	6.40865e-07	1.06673e-05	7.59736e-06	LYN/CD74/TNFSF13B/CD40/GPR183/CD300A/MNDA/NCKAP1L/IL7/FCGR2B/CD38/IL7R/CARD11	13
BP	GO:0009595	detection of biotic stimulus	7/481	21/18493	6.53494e-07	1.08338e-05	7.71595e-06	TLR6/CRTAM/NOD2/TLR2/TLR1/LY96/NLRP3	7
BP	GO:2000406	positive regulation of T cell migration	8/481	30/18493	6.98996e-07	1.15418e-05	8.2202e-06	TNFRSF14/CCL5/ADAM8/AIF1/CXCL13/TNFSF14/CXCL10/CCL20	8
BP	GO:0032615	interleukin-12 production	10/481	52/18493	7.66669e-07	1.26088e-05	8.9801e-06	HLA-G/IFNG/TLR2/CD40/IDO1/SLAMF1/TIGIT/IRF1/CCR7/LTB	10
BP	GO:2000116	regulation of cysteine-type endopeptidase activity	21/481	232/18493	7.7506e-07	1.26962e-05	9.04236e-06	PSMB9/PTGS2/CASP1/BIRC3/FASLG/CD44/PLAUR/CTSH/PMAIP1/LCK/MMP9/NLRP3/TNFSF10/AIM2/TNFSF14/KLF4/CD27/CYR61/SOX2/CRYAB/LAMP3	21
BP	GO:0033627	cell adhesion mediated by integrin	11/481	65/18493	8.28641e-07	1.35203e-05	9.62927e-06	ICAM1/LYN/CCL5/FERMT3/ITGB2/NCKAP1L/PIEZO1/ITGB7/CXCL13/ITGB3/PLAU	11
BP	GO:0032663	regulation of interleukin-2 production	10/481	53/18493	9.23223e-07	1.49453e-05	1.06442e-05	TBX21/TNFAIP3/LAG3/HAVCR2/IL1B/CD83/GBP1/ZFP36/CARD11/CD86	10
BP	GO:0032722	positive regulation of chemokine production	10/481	53/18493	9.23223e-07	1.49453e-05	1.06442e-05	IL4R/TLR2/CD74/IL6/HMOX1/HAVCR2/IL1B/CSF1R/IL7/EGR1	10
BP	GO:0007162	negative regulation of cell adhesion	23/481	276/18493	9.9554e-07	1.60531e-05	1.14331e-05	HLA-G/ARHGDIB/IL4R/CD74/TBX21/TNFRSF14/ZC3H12A/LAG3/HAVCR2/CD300A/IL2RA/DUSP1/LILRB2/IDO1/TIGIT/IRF1/GBP1/MMP12/FCGR2B/KLF4/APOA1/CD86/ADAMDEC1	23
BP	GO:0045429	positive regulation of nitric oxide biosynthetic process	9/481	42/18493	1.05068e-06	1.68108e-05	1.19728e-05	TLR6/IFNG/ICAM1/PTGS2/IL1B/ITGB2/AIF1/KLF4/EDN1	9
BP	GO:1904407	positive regulation of nitric oxide metabolic process	9/481	42/18493	1.05068e-06	1.68108e-05	1.19728e-05	TLR6/IFNG/ICAM1/PTGS2/IL1B/ITGB2/AIF1/KLF4/EDN1	9
BP	GO:0002367	cytokine production involved in immune response	13/481	95/18493	1.06128e-06	1.6915e-05	1.2047e-05	B2M/NOD2/TLR2/CD74/IL6/TBX21/IL18RAP/TNFRSF14/HMOX1/IL1B/NR4A3/NLRP3/APOA1	13
BP	GO:0002698	negative regulation of immune effector process	14/481	111/18493	1.1261e-06	1.78791e-05	1.27336e-05	HLA-E/IL4R/TBX21/ZC3H12A/HMOX1/HAVCR2/CD300A/IL2RA/CD84/FCGR2B/IL7R/APOA1/SPINK5/C4BPA	14
BP	GO:0007249	I-kappaB kinase/NF-kappaB signaling	22/481	258/18493	1.1661e-06	1.84431e-05	1.31354e-05	TLR6/NOD2/TLR2/CD74/CASP1/BIRC3/FASLG/RHOH/TNFAIP3/ZC3H12A/CD40/HMOX1/LY96/IL1B/CD14/APOL3/UBD/TRIM22/TNFSF10/CARD11/PRKCB/CCR7	22
BP	GO:0032735	positive regulation of interleukin-12 production	8/481	32/18493	1.19999e-06	1.89068e-05	1.34656e-05	HLA-G/IFNG/TLR2/CD40/IDO1/IRF1/CCR7/LTB	8
BP	GO:0010273	detoxification of copper ion	6/481	15/18493	1.23054e-06	1.92411e-05	1.37037e-05	MT2A/MT1B/MT1H/MT1G/MT1E/MT1M	6
BP	GO:1990169	stress response to copper ion	6/481	15/18493	1.23054e-06	1.92411e-05	1.37037e-05	MT2A/MT1B/MT1H/MT1G/MT1E/MT1M	6
BP	GO:0046688	response to copper ion	9/481	43/18493	1.29846e-06	2.02266e-05	1.44056e-05	ATP7B/ICAM1/MT2A/MT1B/MT1H/MT1G/MT1E/MT1M/SOD3	9
BP	GO:0044706	multi-multicellular organism process	20/481	221/18493	1.42305e-06	2.2084e-05	1.57284e-05	ARHGDIB/MAFF/PTGS2/PLA2G4C/NAMPT/PRDM1/HAVCR2/IL1B/IDO1/THBD/RGS2/JUNB/MMP9/IGFBP2/CD38/FOS/PTAFR/FOSB/EDN1/MMP7	20
BP	GO:0046849	bone remodeling	12/481	83/18493	1.51708e-06	2.34509e-05	1.67019e-05	IL6/P2RX7/RAC2/ADAM8/TNFAIP3/CSF1R/SNX10/ADRB2/IL7/CD38/TNFRSF11B/ITGB3	12
BP	GO:1902106	negative regulation of leukocyte differentiation	13/481	98/18493	1.52249e-06	2.34509e-05	1.67019e-05	HLA-G/IL4R/LYN/CCL3/CD74/LILRB3/TBX21/ZC3H12A/IRF1/C1QC/FCGR2B/TMEM176B/TMEM176A	13
BP	GO:0033077	T cell differentiation in thymus	11/481	69/18493	1.53752e-06	2.35944e-05	1.68042e-05	B2M/CD74/ADAM8/CD3G/CD3D/VNN1/ZAP70/IL7R/CARD11/CCR7/EGR3	11
BP	GO:0032635	interleukin-6 production	15/481	132/18493	1.79956e-06	2.75133e-05	1.95952e-05	TLR6/NOD2/TLR2/IL6/TLR1/P2RX7/IL18RAP/TNFAIP3/ZC3H12A/HAVCR2/IL1B/LILRB2/SLAMF1/NCKAP1L/PTAFR	15
BP	GO:0032102	negative regulation of response to external stimulus	25/481	329/18493	1.84841e-06	2.81559e-05	2.00529e-05	CCL2/TNFRSF1B/SOCS3/TNFAIP3/ZC3H12A/CTNNA2/HAVCR2/AIF1/IL2RA/PLAUR/DUSP1/SIGLEC10/THBD/SAA1/NLRP3/FCGR2B/CXCL13/KLF4/EPPK1/APOA1/PLAU/IL1R2/SPINK5/EDN1/SERPINF1	25
BP	GO:0070228	regulation of lymphocyte apoptotic process	10/481	57/18493	1.8629e-06	2.82722e-05	2.01357e-05	PDCD1/LYN/CD74/P2RX7/CCL5/ADAM8/CD3G/IDO1/CD27/IL7R	10
BP	GO:0048660	regulation of smooth muscle cell proliferation	17/481	168/18493	1.91337e-06	2.8906e-05	2.05871e-05	SOD2/IFNG/IL6/PTGS2/CCL5/NAMPT/TNFAIP3/HMOX1/AIF1/NR4A3/HBEGF/MMP9/IL15/KLF4/PTAFR/P2RY6/EDN1	17
BP	GO:0050711	negative regulation of interleukin-1 secretion	6/481	16/18493	1.92567e-06	2.8906e-05	2.05871e-05	TNFAIP3/ZC3H12A/CARD17/NLRP3/APOA1/IL1R2	6
BP	GO:0061687	detoxification of inorganic compound	6/481	16/18493	1.92567e-06	2.8906e-05	2.05871e-05	MT2A/MT1B/MT1H/MT1G/MT1E/MT1M	6
BP	GO:0002704	negative regulation of leukocyte mediated immunity	9/481	45/18493	1.94838e-06	2.90357e-05	2.06795e-05	HLA-E/TBX21/HMOX1/HAVCR2/CD300A/CD84/FCGR2B/IL7R/C4BPA	9
BP	GO:0032732	positive regulation of interleukin-1 production	9/481	45/18493	1.94838e-06	2.90357e-05	2.06795e-05	NOD2/CCL3/P2RX7/CASP1/HAVCR2/SAA1/NLRP3/AIM2/EGR1	9
BP	GO:1904892	regulation of STAT cascade	15/481	133/18493	1.98071e-06	2.94114e-05	2.09471e-05	IFNG/OSM/LYN/IL6/CCL5/SOCS3/CD40/CD300A/HCLS1/CSF1R/PECAM1/IL15/TNFRSF18/IL7R/ERBB4	15
BP	GO:0097696	STAT cascade	16/481	151/18493	2.0879e-06	3.08919e-05	2.20015e-05	CCL2/IFNG/OSM/LYN/IL6/CCL5/SOCS3/CD40/CD300A/HCLS1/CSF1R/PECAM1/IL15/TNFRSF18/IL7R/ERBB4	16
BP	GO:0048659	smooth muscle cell proliferation	17/481	170/18493	2.25362e-06	3.32248e-05	2.3663e-05	SOD2/IFNG/IL6/PTGS2/CCL5/NAMPT/TNFAIP3/HMOX1/AIF1/NR4A3/HBEGF/MMP9/IL15/KLF4/PTAFR/P2RY6/EDN1	17
BP	GO:0048872	homeostasis of number of cells	21/481	248/18493	2.27931e-06	3.34025e-05	2.37896e-05	B2M/LYN/CD74/IL6/P2RX7/TNFSF13B/TNFAIP3/HMOX1/GPR183/IL2RA/PMAIP1/HCLS1/NCKAP1L/ZFP36/SIT1/IL7/TNFSF14/IL7R/CARD11/CCR7/CDH2	21
BP	GO:0035690	cellular response to drug	26/481	355/18493	2.28186e-06	3.34025e-05	2.37896e-05	ICAM1/NOD2/IL6/PTGS2/P2RX7/IL18RAP/LRRK2/TNFAIP3/ZC3H12A/GNA15/MT2A/HMOX1/CD69/IL1B/AIF1/NR4A3/CYBB/FBP1/AIM2/KLF4/PTAFR/EGR1/DDIT4/CCL7/EDN1/SERPINF1	26
BP	GO:0043281	regulation of cysteine-type endopeptidase activity involved in apoptotic process	19/481	209/18493	2.43388e-06	3.5502e-05	2.52849e-05	PTGS2/CASP1/BIRC3/FASLG/CD44/PLAUR/CTSH/PMAIP1/LCK/MMP9/NLRP3/TNFSF10/TNFSF14/KLF4/CD27/CYR61/SOX2/CRYAB/LAMP3	19
BP	GO:0035710	CD4-positive, alpha-beta T cell activation	12/481	87/18493	2.52891e-06	3.67582e-05	2.61795e-05	IFNG/IL4R/BATF/IL6/TBX21/ZC3H12A/GPR183/CD83/NCKAP1L/NLRP3/NFKBIZ/CD86	12
BP	GO:0002294	CD4-positive, alpha-beta T cell differentiation involved in immune response	10/481	59/18493	2.58723e-06	3.74739e-05	2.66893e-05	IFNG/IL4R/BATF/IL6/TBX21/ZC3H12A/GPR183/NLRP3/NFKBIZ/CD86	10
BP	GO:0050920	regulation of chemotaxis	19/481	210/18493	2.61273e-06	3.77111e-05	2.68582e-05	CCL2/MPP1/CCL4/LYN/CCL3/CD74/IL6/RAC2/CCL5/GPR183/AIF1/DUSP1/NCKAP1L/CXCL13/TNFSF14/CCR7/CCL7/CXCL10/EDN1	19
BP	GO:2001198	regulation of dendritic cell differentiation	5/481	10/18493	2.6377e-06	3.79388e-05	2.70203e-05	HLA-G/LILRB2/FCGR2B/TMEM176B/TMEM176A	5
BP	GO:0001776	leukocyte homeostasis	12/481	88/18493	2.86019e-06	4.07233e-05	2.90035e-05	LYN/CD74/IL6/P2RX7/TNFSF13B/TNFAIP3/GPR183/IL2RA/PMAIP1/NCKAP1L/SIT1/TNFSF14	12
BP	GO:0006953	acute-phase response	9/481	47/18493	2.86089e-06	4.07233e-05	2.90035e-05	SERPINA1/IL6/PTGS2/IL1B/SAA1/SAA2/CD163/SAA4/SERPINA3	9
BP	GO:0043370	regulation of CD4-positive, alpha-beta T cell differentiation	9/481	47/18493	2.86089e-06	4.07233e-05	2.90035e-05	IFNG/IL4R/TBX21/ZC3H12A/CD83/NCKAP1L/NLRP3/NFKBIZ/CD86	9
BP	GO:0002577	regulation of antigen processing and presentation	6/481	17/18493	2.91077e-06	4.10091e-05	2.9207e-05	NOD2/HLA-DOA/CD74/LILRB2/FCGR2B/CCR7	6
BP	GO:0002643	regulation of tolerance induction	6/481	17/18493	2.91077e-06	4.10091e-05	2.9207e-05	HLA-G/PDCD1/HAVCR2/IL2RA/LILRB2/IDO1	6
BP	GO:0097501	stress response to metal ion	6/481	17/18493	2.91077e-06	4.10091e-05	2.9207e-05	MT2A/MT1B/MT1H/MT1G/MT1E/MT1M	6
BP	GO:0002287	alpha-beta T cell activation involved in immune response	10/481	60/18493	3.03333e-06	4.24461e-05	3.02305e-05	IFNG/IL4R/BATF/IL6/TBX21/ZC3H12A/GPR183/NLRP3/NFKBIZ/CD86	10
BP	GO:0002293	alpha-beta T cell differentiation involved in immune response	10/481	60/18493	3.03333e-06	4.24461e-05	3.02305e-05	IFNG/IL4R/BATF/IL6/TBX21/ZC3H12A/GPR183/NLRP3/NFKBIZ/CD86	10
BP	GO:0046635	positive regulation of alpha-beta T cell activation	10/481	61/18493	3.54475e-06	4.94349e-05	3.5208e-05	HLA-E/IFNG/IL4R/RASAL3/CD83/NCKAP1L/ZAP70/NLRP3/NFKBIZ/CD86	10
BP	GO:0032642	regulation of chemokine production	11/481	75/18493	3.58862e-06	4.98782e-05	3.55237e-05	IL4R/TLR2/CD74/IL6/HMOX1/HAVCR2/IL1B/CSF1R/IL7/KLF4/EGR1	11
BP	GO:0032675	regulation of interleukin-6 production	14/481	123/18493	3.89018e-06	5.38882e-05	3.83797e-05	TLR6/NOD2/TLR2/IL6/TLR1/P2RX7/TNFAIP3/ZC3H12A/HAVCR2/IL1B/LILRB2/SLAMF1/NCKAP1L/PTAFR	14
BP	GO:0033002	muscle cell proliferation	20/481	236/18493	3.91505e-06	5.40513e-05	3.84958e-05	SOD2/IFNG/IL6/PTGS2/CCL5/NAMPT/TNFAIP3/HMOX1/AIF1/NR4A3/HBEGF/MMP9/PIM1/HEY2/IL15/KLF4/PTAFR/ERBB4/P2RY6/EDN1	20
BP	GO:0002702	positive regulation of production of molecular mediator of immune response	12/481	91/18493	4.09488e-06	5.63455e-05	4.01298e-05	B2M/HLA-E/IL4R/NOD2/CD74/IL6/TBX21/TNFRSF14/CD40/IL1B/NR4A3/NLRP3	12
BP	GO:0045428	regulation of nitric oxide biosynthetic process	10/481	62/18493	4.12936e-06	5.66312e-05	4.03333e-05	TLR6/IFNG/ICAM1/PTGS2/ZC3H12A/IL1B/ITGB2/AIF1/KLF4/EDN1	10
BP	GO:0002544	chronic inflammatory response	6/481	18/18493	4.27046e-06	5.79883e-05	4.12998e-05	CCL5/TNFAIP3/VCAM1/VNN1/IDO1/CXCL13	6
BP	GO:0051767	nitric-oxide synthase biosynthetic process	6/481	18/18493	4.27046e-06	5.79883e-05	4.12998e-05	CCL2/NOD2/TLR2/LRRK2/NAMPT/EDN1	6
BP	GO:0051769	regulation of nitric-oxide synthase biosynthetic process	6/481	18/18493	4.27046e-06	5.79883e-05	4.12998e-05	CCL2/NOD2/TLR2/LRRK2/NAMPT/EDN1	6
BP	GO:0002718	regulation of cytokine production involved in immune response	11/481	77/18493	4.67164e-06	6.30214e-05	4.48844e-05	B2M/NOD2/CD74/IL6/TBX21/TNFRSF14/HMOX1/IL1B/NR4A3/NLRP3/APOA1	11
BP	GO:0046209	nitric oxide metabolic process	11/481	77/18493	4.67164e-06	6.30214e-05	4.48844e-05	TLR6/IFNG/ICAM1/TLR2/PTGS2/ZC3H12A/IL1B/ITGB2/AIF1/KLF4/EDN1	11
BP	GO:0032490	detection of molecule of bacterial origin	5/481	11/18493	4.73233e-06	6.32203e-05	4.50261e-05	TLR6/NOD2/TLR2/TLR1/LY96	5
BP	GO:0035747	natural killer cell chemotaxis	5/481	11/18493	4.73233e-06	6.32203e-05	4.50261e-05	CCL2/CCL4/CCL3/CCL5/CCL7	5
BP	GO:1902563	regulation of neutrophil activation	5/481	11/18493	4.73233e-06	6.32203e-05	4.50261e-05	CD300A/ITGB2/ITGAM/FCGR2B/PTAFR	5
BP	GO:0031348	negative regulation of defense response	18/481	199/18493	4.79754e-06	6.38846e-05	4.54992e-05	NLRC5/HLA-E/TNFRSF1B/SOCS3/TNFAIP3/ZC3H12A/HAVCR2/IL2RA/SIGLEC10/SAA1/NLRP3/MMP12/FCGR2B/KLF4/APOA1/IL1R2/SPINK5/SERPINF1	18
BP	GO:0045124	regulation of bone resorption	8/481	38/18493	4.86446e-06	6.45675e-05	4.59856e-05	IL6/P2RX7/ADAM8/TNFAIP3/CSF1R/CD38/TNFRSF11B/ITGB3	8
BP	GO:0043900	regulation of multi-organism process	26/481	371/18493	5.09239e-06	6.73763e-05	4.7986e-05	CCL4/ARHGDIB/IFNG/CCL3/CD74/P2RX7/BIRC3/PRF1/CCL5/TNFAIP3/ZC3H12A/APOBEC3G/LY96/HAVCR2/IL2RA/ISG20/ZFP36/MMP12/IL15/AIM2/TMEM173/PTAFR/FCN1/SPINK5/OASL/LAMP3	26
BP	GO:0051480	regulation of cytosolic calcium ion concentration	25/481	350/18493	5.54995e-06	7.27755e-05	5.18314e-05	LYN/CCL3/P2RX7/FASLG/GNA15/FPR1/CXCR6/S1PR4/CCR5/CXCR3/SAA1/LCK/CXCL13/CD38/BDKRB2/CXCL9/BDKRB1/LPAR3/CD52/CCR7/FPR3/P2RY6/CXCL11/CXCL10/EDN1	25
BP	GO:0002260	lymphocyte homeostasis	10/481	64/18493	5.55336e-06	7.27755e-05	5.18314e-05	LYN/CD74/P2RX7/TNFSF13B/TNFAIP3/IL2RA/PMAIP1/NCKAP1L/SIT1/TNFSF14	10
BP	GO:0050710	negative regulation of cytokine secretion	10/481	64/18493	5.55336e-06	7.27755e-05	5.18314e-05	TLR6/SRGN/TNFAIP3/ZC3H12A/CARD17/GBP1/NLRP3/FCGR2B/APOA1/IL1R2	10
BP	GO:0002675	positive regulation of acute inflammatory response	7/481	28/18493	5.68211e-06	7.39929e-05	5.26984e-05	OSM/IL6/PTGS2/ADAM8/IL1B/C3/CCR7	7
BP	GO:2000108	positive regulation of leukocyte apoptotic process	7/481	28/18493	5.68211e-06	7.39929e-05	5.26984e-05	PDCD1/LYN/P2RX7/CCL5/ADAM8/NR4A3/IDO1	7
BP	GO:2000107	negative regulation of leukocyte apoptotic process	9/481	51/18493	5.82458e-06	7.56097e-05	5.38499e-05	NOD2/CD74/CCL5/CCR5/HCLS1/IDO1/CD27/IL7R/CCR7	9
BP	GO:0051092	positive regulation of NF-kappaB transcription factor activity	15/481	146/18493	6.35543e-06	8.22421e-05	5.85736e-05	TLR6/ICAM1/NOD2/TLR2/IL18RAP/ADAM8/CD40/IL1B/ITGB2/TRIM22/NLRP3/AIM2/CARD11/PRKCB/SPHK1	15
BP	GO:0051051	negative regulation of transport	31/481	495/18493	6.49529e-06	8.37892e-05	5.96755e-05	TLR6/OSM/ICAM1/TNFRSF1B/TLR2/CD74/SRGN/PTGS2/LRRK2/TNFAIP3/ZC3H12A/HMOX1/CARD17/CD300A/IL1B/LILRB2/RGS2/CD84/GBP1/MMP9/NLRP3/FCGR2B/PRKCB/APOA1/ITGB3/IL1R2/RRAD/GEM/LRRTM1/CRYAB/EDN1	31
BP	GO:0046425	regulation of JAK-STAT cascade	14/481	129/18493	6.82341e-06	8.72851e-05	6.21653e-05	IFNG/OSM/LYN/IL6/CCL5/SOCS3/CD40/CD300A/HCLS1/CSF1R/PECAM1/IL15/TNFRSF18/ERBB4	14
BP	GO:0050764	regulation of phagocytosis	11/481	80/18493	6.82972e-06	8.72851e-05	6.21653e-05	CCL2/SIRPG/TLR2/CD300A/IL1B/HCK/ITGAM/NCKAP1L/FCGR2B/C3/C4BPA	11
BP	GO:2001057	reactive nitrogen species metabolic process	11/481	80/18493	6.82972e-06	8.72851e-05	6.21653e-05	TLR6/IFNG/ICAM1/TLR2/PTGS2/ZC3H12A/IL1B/ITGB2/AIF1/KLF4/EDN1	11
BP	GO:0043030	regulation of macrophage activation	9/481	52/18493	6.88322e-06	8.74274e-05	6.22666e-05	TLR6/IL4R/CD74/LRRK2/ZC3H12A/HAVCR2/ITGB2/ITGAM/FCGR2B	9
BP	GO:0060760	positive regulation of response to cytokine stimulus	9/481	52/18493	6.88322e-06	8.74274e-05	6.22666e-05	NLRC5/TLR2/CD74/CASP1/GFI1/ZBP1/MMP12/IL7/EDN1	9
BP	GO:0007259	JAK-STAT cascade	15/481	147/18493	6.9117e-06	8.752e-05	6.23325e-05	CCL2/IFNG/OSM/LYN/IL6/CCL5/SOCS3/CD40/CD300A/HCLS1/CSF1R/PECAM1/IL15/TNFRSF18/ERBB4	15
BP	GO:0002820	negative regulation of adaptive immune response	8/481	40/18493	7.30842e-06	9.16995e-05	6.53093e-05	IL4R/TBX21/ZC3H12A/SAMSN1/HAVCR2/FCGR2B/IL7R/C4BPA	8
BP	GO:0030890	positive regulation of B cell proliferation	8/481	40/18493	7.30842e-06	9.16995e-05	6.53093e-05	CD74/TNFSF13B/CD40/GPR183/NCKAP1L/IL7/CD38/CARD11	8
BP	GO:2000404	regulation of T cell migration	8/481	40/18493	7.30842e-06	9.16995e-05	6.53093e-05	TNFRSF14/CCL5/ADAM8/AIF1/CXCL13/TNFSF14/CXCL10/CCL20	8
BP	GO:0050921	positive regulation of chemotaxis	14/481	130/18493	7.46817e-06	9.342e-05	6.65346e-05	CCL4/CCL3/CD74/IL6/RAC2/CCL5/AIF1/NCKAP1L/CXCL13/TNFSF14/CCR7/CCL7/CXCL10/EDN1	14
BP	GO:0043122	regulation of I-kappaB kinase/NF-kappaB signaling	19/481	226/18493	7.64473e-06	9.53397e-05	6.79018e-05	TLR6/NOD2/CD74/CASP1/BIRC3/FASLG/RHOH/TNFAIP3/ZC3H12A/CD40/HMOX1/IL1B/APOL3/UBD/TRIM22/TNFSF10/CARD11/PRKCB/CCR7	19
BP	GO:0002517	T cell tolerance induction	5/481	12/18493	7.93913e-06	9.81219e-05	6.98833e-05	HLA-G/ICOS/IL2RA/LILRB2/IDO1	5
BP	GO:0045779	negative regulation of bone resorption	5/481	12/18493	7.93913e-06	9.81219e-05	6.98833e-05	IL6/P2RX7/TNFAIP3/CD38/TNFRSF11B	5
BP	GO:0070486	leukocyte aggregation	5/481	12/18493	7.93913e-06	9.81219e-05	6.98833e-05	RAC2/CD44/IL1B/NR4A3/ZAP70	5
BP	GO:0002673	regulation of acute inflammatory response	15/481	149/18493	8.15592e-06	0.0001005	7.15773e-05	OSM/IL6/PTGS2/ADAM8/C1QB/IL1B/C1QA/C1R/C1QC/NLRP3/FCGR2B/C1S/C3/CCR7/C4BPA	15
BP	GO:0030099	myeloid cell differentiation	27/481	405/18493	8.41752e-06	0.000103415	7.36533e-05	B2M/IFNG/BATF/TLR2/LYN/CCL3/CD74/LILRB3/TYROBP/GPR183/BATF2/GPR171/HCLS1/NR4A3/CSF1R/JUNB/NCKAP1L/ZFP36/C1QC/SNX10/MMP9/UBD/FOS/MT1G/EVI2B/PRKCB/CCR7	27
BP	GO:0140131	positive regulation of lymphocyte chemotaxis	6/481	20/18493	8.53001e-06	0.000104486	7.44161e-05	CCL4/CCL3/CCL5/CXCL13/TNFSF14/CCL7	6
BP	GO:0032602	chemokine production	11/481	82/18493	8.71078e-06	0.000106385	7.57683e-05	IL4R/TLR2/CD74/IL6/HMOX1/HAVCR2/IL1B/CSF1R/IL7/KLF4/EGR1	11
BP	GO:1903707	negative regulation of hemopoiesis	15/481	150/18493	8.84973e-06	0.000107763	7.67499e-05	HLA-G/IL4R/LYN/CCL3/CD74/LILRB3/TBX21/ZC3H12A/GPR171/IRF1/ZFP36/C1QC/FCGR2B/TMEM176B/TMEM176A	15
BP	GO:0048661	positive regulation of smooth muscle cell proliferation	12/481	98/18493	8.94505e-06	0.000108603	7.73484e-05	IL6/PTGS2/CCL5/NAMPT/HMOX1/AIF1/NR4A3/HBEGF/MMP9/PTAFR/P2RY6/EDN1	12
BP	GO:0001773	myeloid dendritic cell activation	7/481	30/18493	9.33923e-06	0.000112726	8.02846e-05	BATF/CLEC4D/HAVCR2/BATF2/SLAMF1/CD2/UBD	7
BP	GO:0043372	positive regulation of CD4-positive, alpha-beta T cell differentiation	7/481	30/18493	9.33923e-06	0.000112726	8.02846e-05	IFNG/IL4R/CD83/NCKAP1L/NLRP3/NFKBIZ/CD86	7
BP	GO:0045123	cellular extravasation	9/481	54/18493	9.50137e-06	0.000114349	8.14403e-05	CCL2/ICAM1/ADAM8/VCAM1/ITGB2/SELPLG/PECAM1/ITGB7/PTAFR	9
BP	GO:0010043	response to zinc ion	9/481	55/18493	1.11017e-05	0.000132834	9.46059e-05	P2RX7/MT2A/VCAM1/MT1B/MT1H/MT1G/MT1E/MT1M/SLC30A2	9
BP	GO:1903428	positive regulation of reactive oxygen species biosynthetic process	9/481	55/18493	1.11017e-05	0.000132834	9.46059e-05	TLR6/IFNG/ICAM1/PTGS2/IL1B/ITGB2/AIF1/KLF4/EDN1	9
BP	GO:0045061	thymic T cell selection	6/481	21/18493	1.16806e-05	0.000139357	9.92515e-05	CD74/CD3G/CD3D/ZAP70/CARD11/CCR7	6
BP	GO:1902622	regulation of neutrophil migration	7/481	31/18493	1.17946e-05	0.000140312	9.99312e-05	MPP1/CD74/RAC2/ADAM8/NCKAP1L/CCR7/EDN1	7
BP	GO:0050713	negative regulation of interleukin-1 beta secretion	5/481	13/18493	1.26254e-05	0.000149663	0.000106592	TNFAIP3/ZC3H12A/CARD17/NLRP3/APOA1	5
BP	GO:1901224	positive regulation of NIK/NF-kappaB signaling	10/481	70/18493	1.26532e-05	0.000149663	0.000106592	TLR6/NOD2/TLR2/HAVCR2/IL1B/CD14/TNFSF14/CD27/SPHK1/EDN1	10
BP	GO:1901222	regulation of NIK/NF-kappaB signaling	12/481	102/18493	1.35439e-05	0.000159741	0.000113769	TLR6/NOD2/TLR2/ZC3H12A/HAVCR2/IL1B/CD14/NLRP3/TNFSF14/CD27/SPHK1/EDN1	12
BP	GO:0038061	NIK/NF-kappaB signaling	13/481	120/18493	1.47702e-05	0.000173708	0.000123717	TLR6/NOD2/TLR2/BIRC3/ZC3H12A/HAVCR2/IL1B/CD14/NLRP3/TNFSF14/CD27/SPHK1/EDN1	13
BP	GO:0042093	T-helper cell differentiation	9/481	57/18493	1.50009e-05	0.000174926	0.000124584	IL4R/BATF/IL6/TBX21/ZC3H12A/GPR183/NLRP3/NFKBIZ/CD86	9
BP	GO:0045576	mast cell activation	9/481	57/18493	1.50009e-05	0.000174926	0.000124584	IL4R/LYN/LCP2/RAC2/RHOH/HMOX1/CD300A/NR4A3/CD84	9
BP	GO:2000514	regulation of CD4-positive, alpha-beta T cell activation	9/481	57/18493	1.50009e-05	0.000174926	0.000124584	IFNG/IL4R/TBX21/ZC3H12A/CD83/NCKAP1L/NLRP3/NFKBIZ/CD86	9
BP	GO:1903531	negative regulation of secretion by cell	17/481	196/18493	1.52608e-05	0.000177455	0.000126385	TLR6/OSM/TNFRSF1B/SRGN/TNFAIP3/ZC3H12A/HMOX1/CARD17/CD300A/IL1B/CD84/GBP1/NLRP3/FCGR2B/APOA1/IL1R2/EDN1	17
BP	GO:0046850	regulation of bone remodeling	8/481	44/18493	1.53745e-05	0.000178275	0.000126969	IL6/P2RX7/ADAM8/TNFAIP3/CSF1R/CD38/TNFRSF11B/ITGB3	8
BP	GO:0032703	negative regulation of interleukin-2 production	6/481	22/18493	1.57095e-05	0.000181649	0.000129372	TBX21/TNFAIP3/LAG3/HAVCR2/GBP1/ZFP36	6
BP	GO:0051924	regulation of calcium ion transport	19/481	239/18493	1.69366e-05	0.000195291	0.000139088	CCL2/CCL4/ICAM1/LYN/CCL3/PTGS2/P2RX7/CCL5/TRPV2/LILRB2/CD84/CXCL9/BDKRB1/LPAR3/P2RY6/RRAD/CXCL11/CXCL10/GEM	19
BP	GO:0071496	cellular response to external stimulus	23/481	328/18493	1.76384e-05	0.000202816	0.000144448	ICAM1/LYN/PTGS2/P2RX7/CASP1/LRRK2/NAMPT/ZC3H12A/CD40/HMOX1/IL1B/AIF1/PMAIP1/IRF1/CYBB/DSC2/PIM1/PIEZO1/IL15/TNFSF14/FOS/ATF3/MMP7	23
BP	GO:0001774	microglial cell activation	7/481	33/18493	1.83184e-05	0.000208891	0.000148774	TLR6/TLR2/LRRK2/NAMPT/ITGB2/AIF1/ITGAM	7
BP	GO:0002269	leukocyte activation involved in inflammatory response	7/481	33/18493	1.83184e-05	0.000208891	0.000148774	TLR6/TLR2/LRRK2/NAMPT/ITGB2/AIF1/ITGAM	7
BP	GO:0045730	respiratory burst	7/481	33/18493	1.83184e-05	0.000208891	0.000148774	RAC2/NCF2/HCK/NCF4/CYBB/NCF1/CD52	7
BP	GO:0006809	nitric oxide biosynthetic process	10/481	73/18493	1.84858e-05	0.000210218	0.000149719	TLR6/IFNG/ICAM1/PTGS2/ZC3H12A/IL1B/ITGB2/AIF1/KLF4/EDN1	10
BP	GO:0046851	negative regulation of bone remodeling	5/481	14/18493	1.92202e-05	0.000216778	0.000154392	IL6/P2RX7/TNFAIP3/CD38/TNFRSF11B	5
BP	GO:0051770	positive regulation of nitric-oxide synthase biosynthetic process	5/481	14/18493	1.92202e-05	0.000216778	0.000154392	CCL2/NOD2/TLR2/LRRK2/NAMPT	5
BP	GO:0150078	positive regulation of neuroinflammatory response	5/481	14/18493	1.92202e-05	0.000216778	0.000154392	IL6/LRRK2/IL1B/ITGB2/ITGAM	5
BP	GO:0051208	sequestering of calcium ion	13/481	123/18493	1.92982e-05	0.000217065	0.000154596	ATP7B/LYN/CCL3/P2RX7/FASLG/CCR5/LCK/CXCL9/BDKRB1/CCR7/P2RY6/CXCL11/CXCL10	13
BP	GO:0001894	tissue homeostasis	18/481	221/18493	2.03207e-05	0.000227945	0.000162345	B2M/NOD2/IL6/P2RX7/RAC2/ADAM8/TNFAIP3/CTSH/CSF1R/SNX10/ADRB2/IL7/CD38/TNFRSF11B/ITGB3/SERPINA3/PIGR/LYZ	18
BP	GO:0071294	cellular response to zinc ion	6/481	23/18493	2.07892e-05	0.000232568	0.000165637	MT2A/MT1B/MT1H/MT1G/MT1E/MT1M	6
BP	GO:0043123	positive regulation of I-kappaB kinase/NF-kappaB signaling	16/481	181/18493	2.13889e-05	0.00023863	0.000169955	TLR6/NOD2/CD74/CASP1/BIRC3/FASLG/CD40/HMOX1/IL1B/APOL3/UBD/TRIM22/TNFSF10/CARD11/PRKCB/CCR7	16
BP	GO:0051048	negative regulation of secretion	18/481	222/18493	2.15926e-05	0.00023999	0.000170923	TLR6/OSM/TNFRSF1B/CD74/SRGN/TNFAIP3/ZC3H12A/HMOX1/CARD17/CD300A/IL1B/CD84/GBP1/NLRP3/FCGR2B/APOA1/IL1R2/EDN1	18
BP	GO:0001961	positive regulation of cytokine-mediated signaling pathway	8/481	46/18493	2.1627e-05	0.00023999	0.000170923	NLRC5/CD74/CASP1/GFI1/ZBP1/MMP12/IL7/EDN1	8
BP	GO:0050716	positive regulation of interleukin-1 secretion	7/481	34/18493	2.25546e-05	0.000248945	0.000177301	NOD2/CCL3/P2RX7/CASP1/SAA1/NLRP3/AIM2	7
BP	GO:2000516	positive regulation of CD4-positive, alpha-beta T cell activation	7/481	34/18493	2.25546e-05	0.000248945	0.000177301	IFNG/IL4R/CD83/NCKAP1L/NLRP3/NFKBIZ/CD86	7
BP	GO:0007596	blood coagulation	23/481	334/18493	2.35135e-05	0.000258837	0.000184346	SERPINA1/LYN/MAFF/IL6/P2RX7/LCP2/CD40/GNA15/FERMT3/PLAUR/PLEK/VAV1/THBD/IRF1/SAA1/LCK/PROCR/PRKCB/ITGB3/PLAU/TFPI2/F13A1/EDN1	23
BP	GO:0043547	positive regulation of GTPase activity	26/481	405/18493	2.37355e-05	0.000260586	0.000185592	CCL2/CCL4/ARHGDIB/ICAM1/CCL3L3/CCL3/CCL13/TAGAP/LRRK2/ARHGAP9/CCL5/RGS1/RASAL3/CD40/ARHGAP15/VAV1/RGS2/CCL8/NCKAP1L/RGS18/CXCL13/RGS16/CCR7/CCL7/CCL20/CCL18	26
BP	GO:0000302	response to reactive oxygen species	18/481	224/18493	2.43515e-05	0.00026664	0.000189903	SOD2/PLK3/IL6/IL18RAP/LRRK2/TNFAIP3/HMOX1/DUSP1/NR4A3/NCF1/MMP9/KLF4/FOS/CCR7/SOD3/CRYAB/EDN1/AREG	18
BP	GO:0002720	positive regulation of cytokine production involved in immune response	8/481	47/18493	2.54764e-05	0.000277485	0.000197627	B2M/NOD2/CD74/IL6/TNFRSF14/IL1B/NR4A3/NLRP3	8
BP	GO:0046638	positive regulation of alpha-beta T cell differentiation	8/481	47/18493	2.54764e-05	0.000277485	0.000197627	IFNG/IL4R/CD83/NCKAP1L/ZAP70/NLRP3/NFKBIZ/CD86	8
BP	GO:2000482	regulation of interleukin-8 secretion	6/481	24/18493	2.7113e-05	0.000294533	0.000209769	TLR6/TLR2/TLR1/CD14/CD2/FCN1	6
BP	GO:0043368	positive T cell selection	7/481	35/18493	2.75665e-05	0.000298673	0.000212718	BATF/CD74/IL6/TBX21/CD3G/CD3D/ZAP70	7
BP	GO:2000484	positive regulation of interleukin-8 secretion	5/481	15/18493	2.8215e-05	0.000304899	0.000217152	TLR2/TLR1/CD14/CD2/FCN1	5
BP	GO:0007599	hemostasis	23/481	339/18493	2.96985e-05	0.000319997	0.000227905	SERPINA1/LYN/MAFF/IL6/P2RX7/LCP2/CD40/GNA15/FERMT3/PLAUR/PLEK/VAV1/THBD/IRF1/SAA1/LCK/PROCR/PRKCB/ITGB3/PLAU/TFPI2/F13A1/EDN1	23
BP	GO:0031960	response to corticosteroid	15/481	166/18493	2.97672e-05	0.000319997	0.000227905	ICAM1/IL6/PTGS2/AIF1/DUSP1/CYBB/ZFP36/IGFBP2/FOS/PTAFR/DDIT4/FOSB/EDN1/AREG/SERPINF1	15
BP	GO:0002228	natural killer cell mediated immunity	9/481	62/18493	3.01515e-05	0.000323287	0.000230248	HLA-E/CRTAM/GZMB/IL18RAP/LAG3/HAVCR2/VAV1/SLAMF7/KLRC2	9
BP	GO:0050817	coagulation	23/481	340/18493	3.10984e-05	0.000332575	0.000236863	SERPINA1/LYN/MAFF/IL6/P2RX7/LCP2/CD40/GNA15/FERMT3/PLAUR/PLEK/VAV1/THBD/IRF1/SAA1/LCK/PROCR/PRKCB/ITGB3/PLAU/TFPI2/F13A1/EDN1	23
BP	GO:0010951	negative regulation of endopeptidase activity	19/481	250/18493	3.16549e-05	0.000337652	0.000240479	SERPINA1/PTGS2/BIRC3/CD44/CARD17/PLAUR/MMP9/CST7/TNFSF14/KLF4/CD27/C3/SERPINA3/SPINK5/TFPI2/CRYAB/TIMP4/SERPINF1/LAMP3	19
BP	GO:0006816	calcium ion transport	26/481	413/18493	3.30985e-05	0.000352141	0.000250798	CCL2/CCL4/ICAM1/LYN/CCL3/PTGS2/P2RX7/FASLG/CCL5/TRPV2/CCR5/LILRB2/CCL8/CD84/LCK/CXCL9/BDKRB1/PRKCB/LPAR3/CCR7/P2RY6/RRAD/CXCL11/CXCL10/GEM/CACNA2D2	26
BP	GO:0002755	MyD88-dependent toll-like receptor signaling pathway	7/481	36/18493	3.34599e-05	0.000354161	0.000252237	TLR6/TLR2/TLR1/LY96/CD300A/CD14/IRF1	7
BP	GO:0050691	regulation of defense response to virus by host	7/481	36/18493	3.34599e-05	0.000354161	0.000252237	TNFAIP3/ZC3H12A/APOBEC3G/MMP12/IL15/AIM2/TMEM173	7
BP	GO:0002532	production of molecular mediator involved in inflammatory response	9/481	63/18493	3.43775e-05	0.000362942	0.00025849	TLR6/ALOX5/IL4R/NOD2/LYN/GBP5/ZC3H12A/IDO1/IL1R2	9
BP	GO:0002831	regulation of response to biotic stimulus	13/481	130/18493	3.48626e-05	0.000366536	0.000261051	CRTAM/BIRC3/TNFAIP3/ZC3H12A/APOBEC3G/LY96/HAVCR2/IL2RA/MMP12/IL15/AIM2/TMEM173/SPINK5	13
BP	GO:0150077	regulation of neuroinflammatory response	6/481	25/18493	3.48955e-05	0.000366536	0.000261051	IL6/LRRK2/IL1B/ITGB2/ITGAM/MMP9	6
BP	GO:0051384	response to glucocorticoid	14/481	149/18493	3.54091e-05	0.000370987	0.00026422	ICAM1/IL6/PTGS2/AIF1/DUSP1/ZFP36/IGFBP2/FOS/PTAFR/DDIT4/FOSB/EDN1/AREG/SERPINF1	14
BP	GO:0034134	toll-like receptor 2 signaling pathway	5/481	16/18493	4.01647e-05	0.000419746	0.000298947	TLR6/TLR2/LYN/TLR1/TNFAIP3	5
BP	GO:0002823	negative regulation of adaptive immune response based on somatic recombination of immune receptors built from immunoglobulin superfamily domains	7/481	37/18493	4.03505e-05	0.000420623	0.000299572	IL4R/TBX21/ZC3H12A/HAVCR2/FCGR2B/IL7R/C4BPA	7
BP	GO:0070231	T cell apoptotic process	8/481	50/18493	4.06255e-05	0.000422423	0.000300854	PDCD1/FASLG/CCL5/ADAM8/IL2RA/IDO1/CD27/IL7R	8
BP	GO:0007565	female pregnancy	16/481	191/18493	4.13741e-05	0.000429126	0.000305628	ARHGDIB/PTGS2/NAMPT/PRDM1/HAVCR2/IL1B/IDO1/THBD/RGS2/JUNB/MMP9/IGFBP2/CD38/FOS/FOSB/MMP7	16
BP	GO:0051091	positive regulation of DNA-binding transcription factor activity	19/481	255/18493	4.15083e-05	0.00042944	0.000305851	TLR6/ICAM1/NOD2/TLR2/IL6/IL18RAP/ADAM8/CD40/IL1B/ITGB2/HCLS1/TRIM22/NLRP3/AIM2/TMEM173/CARD11/PRKCB/SPHK1/EDN1	19
BP	GO:0016064	immunoglobulin mediated immune response	17/481	212/18493	4.18435e-05	0.000431825	0.00030755	IL4R/BATF/CD74/TBX21/CD40/C1QB/C1QA/HLA-DQB1/C1R/C1QC/FCGR2B/IL27RA/C1S/CD27/C3/IGLL1/C4BPA	17
BP	GO:0043032	positive regulation of macrophage activation	6/481	26/18493	4.43735e-05	0.000453713	0.000323139	TLR6/IL4R/LRRK2/HAVCR2/ITGB2/ITGAM	6
BP	GO:0072539	T-helper 17 cell differentiation	6/481	26/18493	4.43735e-05	0.000453713	0.000323139	BATF/IL6/TBX21/ZC3H12A/NLRP3/NFKBIZ	6
BP	GO:1902624	positive regulation of neutrophil migration	6/481	26/18493	4.43735e-05	0.000453713	0.000323139	CD74/RAC2/ADAM8/NCKAP1L/CCR7/EDN1	6
BP	GO:0019724	B cell mediated immunity	17/481	213/18493	4.44041e-05	0.000453713	0.000323139	IL4R/BATF/CD74/TBX21/CD40/C1QB/C1QA/HLA-DQB1/C1R/C1QC/FCGR2B/IL27RA/C1S/CD27/C3/IGLL1/C4BPA	17
BP	GO:0030198	extracellular matrix organization	23/481	348/18493	4.46167e-05	0.000454759	0.000323884	ICAM1/TNFRSF1B/LCP1/ADAM8/CD44/ITGAL/VCAM1/ITGB2/ICAM2/ITGAM/PECAM1/CTSS/MMP9/MMP12/ITGB7/TNFRSF11B/MMP1/ITGB3/CYR61/PRSS2/SPINK5/MFAP2/MMP7	23
BP	GO:0048871	multicellular organismal homeostasis	28/481	471/18493	4.60498e-05	0.000468211	0.000333464	B2M/IL4R/NOD2/IL6/PTGS2/P2RX7/ACSL1/RAC2/ADAM8/TNFAIP3/TRPV2/IL1B/CTSH/NR4A3/CSF1R/SNX10/ADRB2/G0S2/IL15/IL7/CD38/TNFRSF11B/ITGB3/SERPINA3/PIGR/LYZ/MFAP2/KRT16	28
BP	GO:2000379	positive regulation of reactive oxygen species metabolic process	11/481	98/18493	4.79933e-05	0.000486772	0.000346684	TLR6/IFNG/ICAM1/PTGS2/ZC3H12A/IL1B/ITGB2/AIF1/ITGAM/KLF4/EDN1	11
BP	GO:0032731	positive regulation of interleukin-1 beta production	7/481	38/18493	4.83635e-05	0.000489324	0.000348501	NOD2/CCL3/P2RX7/CASP1/NLRP3/AIM2/EGR1	7
BP	GO:0051209	release of sequestered calcium ion into cytosol	12/481	116/18493	4.96688e-05	0.00050008	0.000356162	LYN/CCL3/P2RX7/FASLG/CCR5/LCK/CXCL9/BDKRB1/CCR7/P2RY6/CXCL11/CXCL10	12
BP	GO:0051928	positive regulation of calcium ion transport	12/481	116/18493	4.96688e-05	0.00050008	0.000356162	CCL2/CCL4/CCL3/P2RX7/CCL5/TRPV2/CXCL9/BDKRB1/LPAR3/P2RY6/CXCL11/CXCL10	12
BP	GO:0032677	regulation of interleukin-8 production	9/481	66/18493	5.01828e-05	0.000504025	0.000358972	TLR6/NOD2/TLR2/TLR1/IL1B/CD14/CD2/KLF4/FCN1	9
BP	GO:0007229	integrin-mediated signaling pathway	11/481	99/18493	5.27496e-05	0.00052852	0.000376417	TYROBP/ITGAL/FERMT3/ITGB2/HCK/PLEK/VAV1/ITGAM/ITGB7/APOA1/ITGB3	11
BP	GO:0071280	cellular response to copper ion	6/481	27/18493	5.58063e-05	0.000557793	0.000397265	MT2A/MT1B/MT1H/MT1G/MT1E/MT1M	6
BP	GO:0010466	negative regulation of peptidase activity	19/481	261/18493	5.68714e-05	0.000567066	0.00040387	SERPINA1/PTGS2/BIRC3/CD44/CARD17/PLAUR/MMP9/CST7/TNFSF14/KLF4/CD27/C3/SERPINA3/SPINK5/TFPI2/CRYAB/TIMP4/SERPINF1/LAMP3	19
BP	GO:0019835	cytolysis	7/481	39/18493	5.76345e-05	0.000571911	0.000407321	GZMB/P2RX7/PRF1/GZMA/GZMH/APOL1/LYZ	7
BP	GO:0033003	regulation of mast cell activation	7/481	39/18493	5.76345e-05	0.000571911	0.000407321	IL4R/LYN/RAC2/HMOX1/CD300A/NR4A3/CD84	7
BP	GO:0051283	negative regulation of sequestering of calcium ion	12/481	118/18493	5.87933e-05	0.000582012	0.000414514	LYN/CCL3/P2RX7/FASLG/CCR5/LCK/CXCL9/BDKRB1/CCR7/P2RY6/CXCL11/CXCL10	12
BP	GO:0043154	negative regulation of cysteine-type endopeptidase activity involved in apoptotic process	10/481	84/18493	6.3673e-05	0.000628698	0.000447765	PTGS2/BIRC3/CD44/PLAUR/MMP9/TNFSF14/KLF4/CD27/CRYAB/LAMP3	10
BP	GO:0050688	regulation of defense response to virus	9/481	68/18493	6.38141e-05	0.000628698	0.000447765	BIRC3/TNFAIP3/ZC3H12A/APOBEC3G/IL2RA/MMP12/IL15/AIM2/TMEM173	9
BP	GO:0038094	Fc-gamma receptor signaling pathway	13/481	138/18493	6.51573e-05	0.000640403	0.000456101	MYO1G/LYN/CLEC4D/FCGR3A/CD3G/HCK/CD247/WIPF1/VAV1/FCGR2A/NCKAP1L/CLEC4E/FCGR2B	13
BP	GO:0043087	regulation of GTPase activity	28/481	481/18493	6.63425e-05	0.000650503	0.000463294	CCL2/CCL4/ARHGDIB/ICAM1/CCL3L3/CCL3/CCL13/TAGAP/LRRK2/ARHGAP9/RHOH/CCL5/RGS1/RASAL3/CD40/ARHGAP15/VAV1/RGS2/CCL8/NCKAP1L/RGS18/CXCL13/RGS16/CCR7/CCL7/CCL20/NGEF/CCL18	28
BP	GO:0019722	calcium-mediated signaling	17/481	220/18493	6.65548e-05	0.000651039	0.000463676	CCL4/CCL3/P2RX7/LRRK2/VCAM1/CXCR6/PLEK/NFATC1/CCR5/CXCR3/GBP1/ZAP70/CCR7/P2RY6/SPHK1/CCL20/EDN1	17
BP	GO:0034122	negative regulation of toll-like receptor signaling pathway	7/481	40/18493	6.83097e-05	0.000665053	0.000473657	TLR6/LYN/TNFAIP3/LY96/CD300A/CD14/LILRA4	7
BP	GO:0061900	glial cell activation	7/481	40/18493	6.83097e-05	0.000665053	0.000473657	TLR6/TLR2/LRRK2/NAMPT/ITGB2/AIF1/ITGAM	7
BP	GO:0051282	regulation of sequestering of calcium ion	12/481	120/18493	6.93308e-05	0.000666975	0.000475025	LYN/CCL3/P2RX7/FASLG/CCR5/LCK/CXCL9/BDKRB1/CCR7/P2RY6/CXCL11/CXCL10	12
BP	GO:0032692	negative regulation of interleukin-1 production	6/481	28/18493	6.94765e-05	0.000666975	0.000475025	TNFAIP3/ZC3H12A/CARD17/NLRP3/APOA1/IL1R2	6
BP	GO:0043304	regulation of mast cell degranulation	6/481	28/18493	6.94765e-05	0.000666975	0.000475025	IL4R/LYN/RAC2/HMOX1/CD300A/CD84	6
BP	GO:0072538	T-helper 17 type immune response	6/481	28/18493	6.94765e-05	0.000666975	0.000475025	BATF/IL6/TBX21/ZC3H12A/NLRP3/NFKBIZ	6
BP	GO:0072606	interleukin-8 secretion	6/481	28/18493	6.94765e-05	0.000666975	0.000475025	TLR6/TLR2/TLR1/CD14/CD2/FCN1	6
BP	GO:0090022	regulation of neutrophil chemotaxis	6/481	28/18493	6.94765e-05	0.000666975	0.000475025	MPP1/CD74/RAC2/NCKAP1L/CCR7/EDN1	6
BP	GO:0050728	negative regulation of inflammatory response	13/481	139/18493	7.02107e-05	0.000672459	0.000478931	TNFRSF1B/SOCS3/TNFAIP3/ZC3H12A/IL2RA/SIGLEC10/SAA1/NLRP3/FCGR2B/KLF4/APOA1/IL1R2/SERPINF1	13
BP	GO:0006801	superoxide metabolic process	9/481	69/18493	7.17212e-05	0.000685336	0.000488103	SOD2/NCF2/ITGB2/ITGAM/NCF4/CYBB/NCF1/SOD3/EDN1	9
BP	GO:0019058	viral life cycle	20/481	289/18493	7.40351e-05	0.000705813	0.000502687	CCL2/ICAM1/CD74/TNFRSF14/CCL5/ZC3H12A/APOBEC3G/CXCR6/CCR5/SELPLG/ISG20/SLAMF1/ITGB7/MRC1/ITGB3/FCN1/CD86/CLDN6/OASL/LAMP3	20
BP	GO:2001234	negative regulation of apoptotic signaling pathway	17/481	222/18493	7.44557e-05	0.000708187	0.000504378	SOD2/ICAM1/CD74/PTGS2/FASLG/LRRK2/TNFAIP3/CD44/HMOX1/IL1B/PLAUR/VNN1/SNAI1/MMP9/TNFSF10/IL7/BDKRB2	17
BP	GO:0070838	divalent metal ion transport	27/481	459/18493	7.50018e-05	0.000711211	0.000506531	CCL2/CCL4/ICAM1/LYN/CCL3/PTGS2/P2RX7/FASLG/CCL5/TRPV2/CCR5/LILRB2/CCL8/CD84/LCK/CXCL9/BDKRB1/PRKCB/LPAR3/CCR7/P2RY6/SLC30A2/RRAD/CXCL11/CXCL10/GEM/CACNA2D2	27
BP	GO:0046718	viral entry into host cell	12/481	121/18493	7.51841e-05	0.000711211	0.000506531	ICAM1/CD74/TNFRSF14/CCR5/SELPLG/SLAMF1/ITGB7/MRC1/ITGB3/FCN1/CD86/CLDN6	12
BP	GO:0070230	positive regulation of lymphocyte apoptotic process	5/481	18/18493	7.54628e-05	0.000711211	0.000506531	PDCD1/P2RX7/CCL5/ADAM8/IDO1	5
BP	GO:0098581	detection of external biotic stimulus	5/481	18/18493	7.54628e-05	0.000711211	0.000506531	TLR6/NOD2/TLR2/TLR1/LY96	5
BP	GO:0072511	divalent inorganic cation transport	27/481	462/18493	8.36356e-05	0.000780886	0.000556154	CCL2/CCL4/ICAM1/LYN/CCL3/PTGS2/P2RX7/FASLG/CCL5/TRPV2/CCR5/LILRB2/CCL8/CD84/LCK/CXCL9/BDKRB1/PRKCB/LPAR3/CCR7/P2RY6/SLC30A2/RRAD/CXCL11/CXCL10/GEM/CACNA2D2	27
BP	GO:0002468	dendritic cell antigen processing and presentation	4/481	10/18493	8.38015e-05	0.000780886	0.000556154	NOD2/CD74/FCGR2B/CCR7	4
BP	GO:0002664	regulation of T cell tolerance induction	4/481	10/18493	8.38015e-05	0.000780886	0.000556154	HLA-G/IL2RA/LILRB2/IDO1	4
BP	GO:0002887	negative regulation of myeloid leukocyte mediated immunity	4/481	10/18493	8.38015e-05	0.000780886	0.000556154	HMOX1/CD300A/CD84/FCGR2B	4
BP	GO:0032621	interleukin-18 production	4/481	10/18493	8.38015e-05	0.000780886	0.000556154	TLR2/GBP5/CD84/NLRP3	4
BP	GO:0033006	regulation of mast cell activation involved in immune response	6/481	29/18493	8.56904e-05	0.000793117	0.000564865	IL4R/LYN/RAC2/HMOX1/CD300A/CD84	6
BP	GO:0050718	positive regulation of interleukin-1 beta secretion	6/481	29/18493	8.56904e-05	0.000793117	0.000564865	NOD2/CCL3/P2RX7/CASP1/NLRP3/AIM2	6
BP	GO:0050869	negative regulation of B cell activation	6/481	29/18493	8.56904e-05	0.000793117	0.000564865	LYN/TNFAIP3/SAMSN1/CD300A/MNDA/FCGR2B	6
BP	GO:0009612	response to mechanical stimulus	16/481	204/18493	9.09353e-05	0.00083838	0.000597102	PTGS2/P2RX7/CASP1/CD40/IL1B/IRF1/JUNB/PIEZO1/TNFSF14/IGFBP2/FOS/BDKRB1/FOSB/CXCL10/EDN1/MMP7	16
BP	GO:0019932	second-messenger-mediated signaling	26/481	439/18493	9.0987e-05	0.00083838	0.000597102	CCL4/CCL3/P2RX7/LRRK2/FPR1/VCAM1/CXCR6/PLEK/NFATC1/S1PR4/CCR5/CXCR3/RGS2/GBP1/ZAP70/ADRB2/CXCL9/HRH1/RASD1/CCR7/P2RY6/CXCL11/CXCL10/SPHK1/CCL20/EDN1	26
BP	GO:0071622	regulation of granulocyte chemotaxis	7/481	42/18493	9.45121e-05	0.000868922	0.000618855	MPP1/CD74/RAC2/CCL5/NCKAP1L/CCR7/EDN1	7
BP	GO:0051235	maintenance of location	21/481	318/18493	9.6035e-05	0.000880961	0.000627429	ATP7B/LYN/CCL3/IL6/SRGN/P2RX7/FASLG/ZC3H12A/IL1B/CCR5/LCK/CXCL9/BDKRB1/C3/APOA1/CCR7/ITGB3/P2RY6/SLC30A2/CXCL11/CXCL10	21
BP	GO:0032609	interferon-gamma production	11/481	106/18493	9.88473e-05	0.000904749	0.000644371	HLA-DPA1/HLA-DPB1/BTN3A2/IL18RAP/ZC3H12A/HAVCR2/IL1B/CD14/CD2/IL27RA/CCR7	11
BP	GO:0002374	cytokine secretion involved in immune response	5/481	19/18493	0.000100234	0.000911374	0.000649089	NOD2/TLR2/TNFRSF14/NLRP3/APOA1	5
BP	GO:0034104	negative regulation of tissue remodeling	5/481	19/18493	0.000100234	0.000911374	0.000649089	IL6/P2RX7/TNFAIP3/CD38/TNFRSF11B	5
BP	GO:0045076	regulation of interleukin-2 biosynthetic process	5/481	19/18493	0.000100234	0.000911374	0.000649089	LAG3/IL1B/ZFP36/CARD11/CD86	5
BP	GO:0050871	positive regulation of B cell activation	13/481	144/18493	0.000100907	0.000915482	0.000652015	NOD2/CD74/IL6/TBX21/TNFSF13B/CD40/GPR183/NCKAP1L/IL7/CD38/CD27/CARD11/IGLL1	13
BP	GO:0032637	interleukin-8 production	9/481	73/18493	0.000112092	0.00101473	0.000722698	TLR6/NOD2/TLR2/TLR1/IL1B/CD14/CD2/KLF4/FCN1	9
BP	GO:0043491	protein kinase B signaling	18/481	253/18493	0.00011858	0.00107112	0.000762858	CCL2/OSM/PLK3/CCL3/CCL5/ADAM8/CD40/ICOS/IL1B/VAV1/HCLS1/HBEGF/LCK/MST1R/KLF4/ERBB4/CCR7/CD86	18
BP	GO:0046677	response to antibiotic	21/481	323/18493	0.00011952	0.0010749	0.00076555	ICAM1/IL6/IL18RAP/CIITA/LRRK2/TNFAIP3/ZC3H12A/HMOX1/VCAM1/CD14/DUSP1/NR4A3/CYBB/RGS2/KLF4/CD27/EGR1/CCL7/CRYAB/EDN1/AREG	21
BP	GO:0071902	positive regulation of protein serine/threonine kinase activity	21/481	323/18493	0.00011952	0.0010749	0.00076555	TLR6/IFNG/NOD2/CD74/P2RX7/ACSL1/LRRK2/ADAM8/CD40/FPR1/IL1B/SAA1/CSF1R/GADD45B/DUSP5/MLKL/MST1R/ADRB2/LPAR3/EDN1/TCL1A	21
BP	GO:0042267	natural killer cell mediated cytotoxicity	8/481	58/18493	0.000120935	0.00108526	0.000772935	HLA-E/CRTAM/GZMB/IL18RAP/LAG3/HAVCR2/VAV1/SLAMF7	8
BP	GO:0022617	extracellular matrix disassembly	9/481	74/18493	0.000124721	0.0011168	0.000795399	LCP1/ADAM8/CD44/CTSS/MMP9/MMP12/MMP1/PRSS2/MMP7	9
BP	GO:2000117	negative regulation of cysteine-type endopeptidase activity	10/481	91/18493	0.000126071	0.00112646	0.000802273	PTGS2/BIRC3/CD44/PLAUR/MMP9/TNFSF14/KLF4/CD27/CRYAB/LAMP3	10
BP	GO:0042554	superoxide anion generation	6/481	31/18493	0.000127094	0.00112806	0.000803416	NCF2/ITGB2/ITGAM/CYBB/NCF1/EDN1	6
BP	GO:0045589	regulation of regulatory T cell differentiation	6/481	31/18493	0.000127094	0.00112806	0.000803416	HLA-G/IFNG/IL2RA/LILRB2/IRF1/TNFRSF18	6
BP	GO:0046916	cellular transition metal ion homeostasis	11/481	109/18493	0.000127244	0.00112806	0.000803416	ATP7B/MT2A/HMOX1/SLC31A2/LCK/MT1B/MT1H/MT1G/MT1E/MT1M/SLC30A2	11
BP	GO:0033628	regulation of cell adhesion mediated by integrin	7/481	44/18493	0.000128363	0.00112806	0.000803416	LYN/CCL5/FERMT3/NCKAP1L/PIEZO1/CXCL13/PLAU	7
BP	GO:0043303	mast cell degranulation	7/481	44/18493	0.000128363	0.00112806	0.000803416	IL4R/LYN/RAC2/HMOX1/CD300A/NR4A3/CD84	7
BP	GO:0033089	positive regulation of T cell differentiation in thymus	4/481	11/18493	0.000128984	0.00112806	0.000803416	ADAM8/VNN1/IL7R/EGR3	4
BP	GO:0033632	regulation of cell-cell adhesion mediated by integrin	4/481	11/18493	0.000128984	0.00112806	0.000803416	CCL5/FERMT3/PIEZO1/CXCL13	4
BP	GO:0034135	regulation of toll-like receptor 2 signaling pathway	4/481	11/18493	0.000128984	0.00112806	0.000803416	TLR6/LYN/TLR1/TNFAIP3	4
BP	GO:0042368	vitamin D biosynthetic process	4/481	11/18493	0.000128984	0.00112806	0.000803416	IFNG/GFI1/IL1B/SNAI1	4
BP	GO:0043301	negative regulation of leukocyte degranulation	4/481	11/18493	0.000128984	0.00112806	0.000803416	HMOX1/CD300A/CD84/FCGR2B	4
BP	GO:0036293	response to decreased oxygen levels	21/481	325/18493	0.000130254	0.00113676	0.000809611	PLK3/ICAM1/TLR2/PTGS2/NAMPT/ADAM8/HMOX1/VCAM1/PMAIP1/CYBB/HIF3A/MMP12/GNGT1/CD38/EGR1/DDIT4/PLAU/SOD3/CRYAB/EDN1/CA9	21
BP	GO:1901739	regulation of myoblast fusion	5/481	20/18493	0.000130801	0.00113913	0.0008113	IL4R/CD53/TNFSF14/CXCL9/CXCL10	5
BP	GO:0043901	negative regulation of multi-organism process	14/481	169/18493	0.000139134	0.0012071	0.000859709	CCL4/ARHGDIB/CCL3/CCL5/TNFAIP3/ZC3H12A/APOBEC3G/HAVCR2/IL2RA/ISG20/ZFP36/FCN1/SPINK5/OASL	14
BP	GO:1901654	response to ketone	15/481	190/18493	0.000139191	0.0012071	0.000859709	ICAM1/TLR2/DUSP1/CYBB/CD38/KLF4/FOS/PTAFR/DDIT4/CCR7/P2RY6/FOSB/EDN1/CA9/SERPINF1	15
BP	GO:0002279	mast cell activation involved in immune response	7/481	45/18493	0.000148641	0.00128636	0.000916154	IL4R/LYN/RAC2/HMOX1/CD300A/NR4A3/CD84	7
BP	GO:0043062	extracellular structure organization	24/481	402/18493	0.000149212	0.00128859	0.000917747	ICAM1/TNFRSF1B/LCP1/ADAM8/CD44/ITGAL/VCAM1/ITGB2/ICAM2/ITGAM/PECAM1/CTSS/MMP9/MMP12/ITGB7/TNFRSF11B/APOA1/MMP1/ITGB3/CYR61/PRSS2/SPINK5/MFAP2/MMP7	24
BP	GO:0046633	alpha-beta T cell proliferation	6/481	32/18493	0.000153017	0.0013187	0.000939188	HLA-E/TNFRSF14/RASAL3/IRF1/ZAP70/IL15	6
BP	GO:0050830	defense response to Gram-positive bacterium	10/481	94/18493	0.000165486	0.00142022	0.00101149	HLA-E/TLR2/IL6/P2RX7/TNFRSF14/HAVCR2/RNASE6/NLRP3/IL27RA/LYZ	10
BP	GO:1903426	regulation of reactive oxygen species biosynthetic process	10/481	94/18493	0.000165486	0.00142022	0.00101149	TLR6/IFNG/ICAM1/PTGS2/ZC3H12A/IL1B/ITGB2/AIF1/KLF4/EDN1	10
BP	GO:0035743	CD4-positive, alpha-beta T cell cytokine production	5/481	21/18493	0.000168027	0.00143903	0.00102489	IL6/TBX21/IL18RAP/IL1B/NLRP3	5
BP	GO:0002448	mast cell mediated immunity	7/481	46/18493	0.000171439	0.00146219	0.00104138	IL4R/LYN/RAC2/HMOX1/CD300A/NR4A3/CD84	7
BP	GO:0032757	positive regulation of interleukin-8 production	7/481	46/18493	0.000171439	0.00146219	0.00104138	NOD2/TLR2/TLR1/IL1B/CD14/CD2/FCN1	7
BP	GO:0097553	calcium ion transmembrane import into cytosol	12/481	132/18493	0.000173371	0.00147562	0.00105095	LYN/CCL3/P2RX7/FASLG/CCR5/LCK/CXCL9/BDKRB1/CCR7/P2RY6/CXCL11/CXCL10	12
BP	GO:0030168	platelet activation	13/481	152/18493	0.000174092	0.00147871	0.00105315	LYN/IL6/LCP2/CD40/GNA15/FERMT3/PLEK/VAV1/THBD/SAA1/LCK/PRKCB/ITGB3	13
BP	GO:0007584	response to nutrient	16/481	216/18493	0.000176761	0.00149829	0.0010671	NOD2/PTGS2/P2RX7/ACSL1/CD40/HMOX1/VCAM1/IL1B/CYBB/PIM1/IL15/IGFBP2/TNFRSF11B/APOA1/KYNU/CXCL10	16
BP	GO:0034142	toll-like receptor 4 signaling pathway	6/481	33/18493	0.00018295	0.00154442	0.00109995	LYN/TNFAIP3/LY96/ITGB2/CD14/ITGAM	6
BP	GO:0045066	regulatory T cell differentiation	6/481	33/18493	0.00018295	0.00154442	0.00109995	HLA-G/IFNG/IL2RA/LILRB2/IRF1/TNFRSF18	6
BP	GO:0030260	entry into host cell	12/481	133/18493	0.000186167	0.00155882	0.00111021	ICAM1/CD74/TNFRSF14/CCR5/SELPLG/SLAMF1/ITGB7/MRC1/ITGB3/FCN1/CD86/CLDN6	12
BP	GO:0044409	entry into host	12/481	133/18493	0.000186167	0.00155882	0.00111021	ICAM1/CD74/TNFRSF14/CCR5/SELPLG/SLAMF1/ITGB7/MRC1/ITGB3/FCN1/CD86/CLDN6	12
BP	GO:0051806	entry into cell of other organism involved in symbiotic interaction	12/481	133/18493	0.000186167	0.00155882	0.00111021	ICAM1/CD74/TNFRSF14/CCR5/SELPLG/SLAMF1/ITGB7/MRC1/ITGB3/FCN1/CD86/CLDN6	12
BP	GO:0051828	entry into other organism involved in symbiotic interaction	12/481	133/18493	0.000186167	0.00155882	0.00111021	ICAM1/CD74/TNFRSF14/CCR5/SELPLG/SLAMF1/ITGB7/MRC1/ITGB3/FCN1/CD86/CLDN6	12
BP	GO:0016045	detection of bacterium	4/481	12/18493	0.000189506	0.00158037	0.00112555	TLR6/NOD2/TLR2/TLR1	4
BP	GO:0030656	regulation of vitamin metabolic process	4/481	12/18493	0.000189506	0.00158037	0.00112555	IFNG/GFI1/IL1B/SNAI1	4
BP	GO:0045861	negative regulation of proteolysis	22/481	359/18493	0.000193549	0.00161082	0.00114724	SERPINA1/PTGS2/BIRC3/LRRK2/CD44/CARD17/PLAUR/MMP9/CST7/TNFSF14/KLF4/CD27/C3/IL1R2/SERPINA3/SPINK5/TFPI2/CRYAB/C4BPA/TIMP4/SERPINF1/LAMP3	22
BP	GO:2001243	negative regulation of intrinsic apoptotic signaling pathway	10/481	96/18493	0.000197149	0.00163749	0.00116623	SOD2/CD74/PTGS2/LRRK2/CD44/PLAUR/VNN1/SNAI1/MMP9/BDKRB2	10
BP	GO:0043405	regulation of MAP kinase activity	21/481	335/18493	0.000197765	0.0016393	0.00116753	TLR6/NOD2/LYN/CD74/P2RX7/LRRK2/ADAM8/CD40/FPR1/CD300A/IL1B/DUSP2/DUSP1/SAA1/RGS2/GADD45B/DUSP5/MLKL/MST1R/LPAR3/EDN1	21
BP	GO:1903409	reactive oxygen species biosynthetic process	11/481	115/18493	0.000205255	0.00169798	0.00120932	TLR6/IFNG/ICAM1/PTGS2/ZC3H12A/IL1B/ITGB2/AIF1/CYBB/KLF4/EDN1	11
BP	GO:0006925	inflammatory cell apoptotic process	5/481	22/18493	0.000212826	0.00175009	0.00124643	NOD2/IL6/FASLG/CCL5/CCR5	5
BP	GO:0032691	negative regulation of interleukin-1 beta production	5/481	22/18493	0.000212826	0.00175009	0.00124643	TNFAIP3/ZC3H12A/CARD17/NLRP3/APOA1	5
BP	GO:0042094	interleukin-2 biosynthetic process	5/481	22/18493	0.000212826	0.00175009	0.00124643	LAG3/IL1B/ZFP36/CARD11/CD86	5
BP	GO:0002792	negative regulation of peptide secretion	12/481	135/18493	0.000214192	0.00175782	0.00125194	TLR6/CD74/SRGN/TNFAIP3/ZC3H12A/CARD17/IL1B/GBP1/NLRP3/FCGR2B/APOA1/IL1R2	12
BP	GO:0001666	response to hypoxia	20/481	314/18493	0.000226304	0.00185354	0.00132011	PLK3/ICAM1/TLR2/PTGS2/ADAM8/HMOX1/VCAM1/PMAIP1/CYBB/HIF3A/MMP12/GNGT1/CD38/EGR1/DDIT4/PLAU/SOD3/CRYAB/EDN1/CA9	20
BP	GO:0055076	transition metal ion homeostasis	12/481	136/18493	0.000229502	0.00187601	0.00133611	B2M/ATP7B/MT2A/HMOX1/SLC31A2/LCK/MT1B/MT1H/MT1G/MT1E/MT1M/SLC30A2	12
BP	GO:0006979	response to oxidative stress	25/481	441/18493	0.000242508	0.00197841	0.00140904	TLR6/SOD2/PLK3/IL6/PTGS2/IL18RAP/LRRK2/TNFAIP3/ZC3H12A/HMOX1/AIF1/DUSP1/VNN1/NR4A3/CYBB/NCF1/MMP9/CD38/KLF4/FOS/CCR7/SOD3/CRYAB/EDN1/AREG	25
BP	GO:0046683	response to organophosphorus	12/481	137/18493	0.000245733	0.00200076	0.00142496	PTGS2/P2RX7/IL1B/DUSP1/THBD/JUNB/FOS/PTAFR/P2RY6/FOSB/AQP9/AREG	12
BP	GO:0032755	positive regulation of interleukin-6 production	9/481	81/18493	0.000250801	0.002034	0.00144863	TLR6/NOD2/TLR2/IL6/TLR1/P2RX7/IL1B/LILRB2/PTAFR	9
BP	GO:1901216	positive regulation of neuron death	9/481	81/18493	0.000250801	0.002034	0.00144863	TLR6/CCL3/FASLG/ITGB2/ITGAM/FCGR2B/FOS/EGR1/DDIT4	9
BP	GO:2001233	regulation of apoptotic signaling pathway	23/481	391/18493	0.000252377	0.00204277	0.00145488	SOD2/ICAM1/GZMB/CD74/PTGS2/FASLG/LRRK2/TNFAIP3/CD44/HMOX1/IL1B/PLAUR/CTSH/PMAIP1/VNN1/SNAI1/LCK/MMP9/G0S2/TNFSF10/IL7/BDKRB2/ATF3	23
BP	GO:0002707	negative regulation of lymphocyte mediated immunity	6/481	35/18493	0.000256581	0.00206868	0.00147333	HLA-E/TBX21/HAVCR2/FCGR2B/IL7R/C4BPA	6
BP	GO:0045622	regulation of T-helper cell differentiation	6/481	35/18493	0.000256581	0.00206868	0.00147333	IL4R/TBX21/ZC3H12A/NLRP3/NFKBIZ/CD86	6
BP	GO:0071900	regulation of protein serine/threonine kinase activity	27/481	496/18493	0.000265351	0.00212846	0.00151591	TLR6/IFNG/NOD2/LYN/CD74/P2RX7/ACSL1/LRRK2/ADAM8/TNFAIP3/CD40/FPR1/CD300A/IL1B/DUSP2/DUSP1/SAA1/RGS2/CSF1R/GADD45B/DUSP5/MLKL/MST1R/ADRB2/LPAR3/EDN1/TCL1A	27
BP	GO:0051043	regulation of membrane protein ectodomain proteolysis	5/481	23/18493	0.000266169	0.00212846	0.00151591	IFNG/TNFRSF1B/ADAM8/IL1B/TIMP4	5
BP	GO:0090023	positive regulation of neutrophil chemotaxis	5/481	23/18493	0.000266169	0.00212846	0.00151591	CD74/RAC2/NCKAP1L/CCR7/EDN1	5
BP	GO:0035723	interleukin-15-mediated signaling pathway	4/481	13/18493	0.00026812	0.00212846	0.00151591	IL2RB/IL15RA/IL2RG/IL15	4
BP	GO:0045059	positive thymic T cell selection	4/481	13/18493	0.00026812	0.00212846	0.00151591	CD74/CD3G/CD3D/ZAP70	4
BP	GO:0060099	regulation of phagocytosis, engulfment	4/481	13/18493	0.00026812	0.00212846	0.00151591	CD300A/ITGAM/NCKAP1L/C3	4
BP	GO:0071350	cellular response to interleukin-15	4/481	13/18493	0.00026812	0.00212846	0.00151591	IL2RB/IL15RA/IL2RG/IL15	4
BP	GO:0098543	detection of other organism	4/481	13/18493	0.00026812	0.00212846	0.00151591	TLR6/NOD2/TLR2/TLR1	4
BP	GO:0042742	defense response to bacterium	20/481	319/18493	0.000278245	0.0022046	0.00157014	HLA-E/TLR6/NOD2/TLR2/IL6/P2RX7/CLEC4D/TNFRSF14/HAVCR2/GNLY/RNASE6/NLRP3/CLEC4E/IL27RA/CXCL13/CCL20/SPINK5/LYZ/IGLL1/MMP7	20
BP	GO:0002431	Fc receptor mediated stimulatory signaling pathway	12/481	140/18493	0.00030041	0.00237566	0.00169197	MYO1G/LYN/FCGR3A/CD3G/HCK/CD247/WIPF1/VAV1/NR4A3/FCGR2A/NCKAP1L/FCGR2B	12
BP	GO:0070232	regulation of T cell apoptotic process	6/481	36/18493	0.000301205	0.00237739	0.0016932	PDCD1/CCL5/ADAM8/IDO1/CD27/IL7R	6
BP	GO:0042136	neurotransmitter biosynthetic process	10/481	102/18493	0.000324197	0.00255398	0.00181897	TLR6/IFNG/ICAM1/PTGS2/ZC3H12A/IL1B/ITGB2/AIF1/KLF4/EDN1	10
BP	GO:0090025	regulation of monocyte chemotaxis	5/481	24/18493	0.000329079	0.0025875	0.00184284	LYN/CCL5/AIF1/DUSP1/CXCL10	5
BP	GO:0034103	regulation of tissue remodeling	9/481	84/18493	0.00033044	0.00258834	0.00184344	IL6/P2RX7/ADAM8/TNFAIP3/CSF1R/IL15/CD38/TNFRSF11B/ITGB3	9
BP	GO:0070542	response to fatty acid	9/481	84/18493	0.00033044	0.00258834	0.00184344	TLR2/PTGS2/ACSL1/ZC3H12A/PTAFR/CCR7/P2RY6/EDN1/GLDC	9
BP	GO:0070482	response to oxygen levels	21/481	349/18493	0.00034335	0.00268438	0.00191184	PLK3/ICAM1/TLR2/PTGS2/NAMPT/ADAM8/HMOX1/VCAM1/PMAIP1/CYBB/HIF3A/MMP12/GNGT1/CD38/EGR1/DDIT4/PLAU/SOD3/CRYAB/EDN1/CA9	21
BP	GO:0002369	T cell cytokine production	6/481	37/18493	0.000351693	0.00273922	0.0019509	B2M/IL6/TBX21/IL18RAP/IL1B/NLRP3	6
BP	GO:0061756	leukocyte adhesion to vascular endothelial cell	6/481	37/18493	0.000351693	0.00273922	0.0019509	ICAM1/VCAM1/SELPLG/ITGB7/KLF4/PTAFR	6
BP	GO:0042362	fat-soluble vitamin biosynthetic process	4/481	14/18493	0.00036768	0.00283181	0.00201684	IFNG/GFI1/IL1B/SNAI1	4
BP	GO:0045064	T-helper 2 cell differentiation	4/481	14/18493	0.00036768	0.00283181	0.00201684	IL4R/BATF/NLRP3/CD86	4
BP	GO:0070234	positive regulation of T cell apoptotic process	4/481	14/18493	0.00036768	0.00283181	0.00201684	PDCD1/CCL5/ADAM8/IDO1	4
BP	GO:0070672	response to interleukin-15	4/481	14/18493	0.00036768	0.00283181	0.00201684	IL2RB/IL15RA/IL2RG/IL15	4
BP	GO:1905153	regulation of membrane invagination	4/481	14/18493	0.00036768	0.00283181	0.00201684	CD300A/ITGAM/NCKAP1L/C3	4
BP	GO:0010959	regulation of metal ion transport	22/481	376/18493	0.000367696	0.00283181	0.00201684	B2M/CCL2/CCL4/ICAM1/LYN/CCL3/PTGS2/P2RX7/CCL5/TRPV2/SLC31A2/LILRB2/CD84/ADRB2/CXCL9/BDKRB1/LPAR3/P2RY6/RRAD/CXCL11/CXCL10/GEM	22
BP	GO:0031667	response to nutrient levels	26/481	481/18493	0.000381946	0.00293608	0.0020911	ICAM1/NOD2/PTGS2/P2RX7/ACSL1/LRRK2/NAMPT/ZC3H12A/CD40/HMOX1/VCAM1/IL1B/PMAIP1/CYBB/DSC2/ZFP36/PIM1/ADRB2/IL15/IGFBP2/ATF3/TNFRSF11B/APOA1/KYNU/CXCL10/MMP7	26
BP	GO:0034114	regulation of heterotypic cell-cell adhesion	5/481	25/18493	0.000402625	0.00308355	0.00219613	CD44/IL1B/LCK/KLF4/APOA1	5
BP	GO:0071624	positive regulation of granulocyte chemotaxis	5/481	25/18493	0.000402625	0.00308355	0.00219613	CD74/RAC2/NCKAP1L/CCR7/EDN1	5
BP	GO:1903524	positive regulation of blood circulation	8/481	69/18493	0.00041118	0.00314324	0.00223865	ICAM1/PTGS2/RGS2/HEY2/CD38/PTAFR/HRH1/EDN1	8
BP	GO:0051346	negative regulation of hydrolase activity	25/481	458/18493	0.000426373	0.00325336	0.00231707	SERPINA1/PTGS2/BIRC3/LRRK2/RHOH/CD44/GZMA/CARD17/PLAUR/RGS2/NCKAP1L/MMP9/CST7/TNFSF14/KLF4/CD27/C3/APOA1/SERPINA3/SPINK5/TFPI2/CRYAB/TIMP4/SERPINF1/LAMP3	25
BP	GO:0002920	regulation of humoral immune response	11/481	126/18493	0.000454115	0.00345865	0.00246328	C1QB/C1QA/C1R/C1QC/FCGR2B/C1S/CXCL13/C3/CCR7/SPINK5/C4BPA	11
BP	GO:0001101	response to acid chemical	20/481	332/18493	0.000464918	0.00353441	0.00251724	ICAM1/TLR2/LYN/PTGS2/ACSL1/ZC3H12A/CTSH/DUSP1/CYBB/IGFBP2/CD38/KLF4/PTAFR/EGR1/CCR7/P2RY6/LTK/EDN1/SERPINF1/GLDC	20
BP	GO:0031334	positive regulation of protein complex assembly	17/481	259/18493	0.000466227	0.00353784	0.00251968	TLR6/IFNG/ICAM1/LCP1/GBP5/HCK/PLEK/WIPF1/PMAIP1/GMFG/NCKAP1L/PIEZO1/AIM2/CXCL13/CCR7/MMP1/TCL1A	17
BP	GO:0043029	T cell homeostasis	6/481	39/18493	0.000472373	0.0035779	0.00254821	P2RX7/IL2RA/PMAIP1/NCKAP1L/SIT1/TNFSF14	6
BP	GO:0043270	positive regulation of ion transport	17/481	260/18493	0.000487168	0.0036794	0.0026205	CCL2/CCL4/CCL3/P2RX7/CCL5/TRPV2/IL1B/CTSS/ADRB2/CXCL9/PTAFR/BDKRB1/LPAR3/P2RY6/CXCL11/CXCL10/EDN1	17
BP	GO:0060142	regulation of syncytium formation by plasma membrane fusion	5/481	26/18493	0.000487923	0.0036794	0.0026205	IL4R/CD53/TNFSF14/CXCL9/CXCL10	5
BP	GO:0001911	negative regulation of leukocyte mediated cytotoxicity	4/481	15/18493	0.000491121	0.0036794	0.0026205	HLA-E/HAVCR2/FCGR2B/IL7R	4
BP	GO:0030889	negative regulation of B cell proliferation	4/481	15/18493	0.000491121	0.0036794	0.0026205	LYN/CD300A/MNDA/FCGR2B	4
BP	GO:0033631	cell-cell adhesion mediated by integrin	4/481	15/18493	0.000491121	0.0036794	0.0026205	CCL5/FERMT3/PIEZO1/CXCL13	4
BP	GO:0051044	positive regulation of membrane protein ectodomain proteolysis	4/481	15/18493	0.000491121	0.0036794	0.0026205	IFNG/TNFRSF1B/ADAM8/IL1B	4
BP	GO:0042133	neurotransmitter metabolic process	12/481	148/18493	0.000498952	0.00372454	0.00265266	TLR6/IFNG/ICAM1/TLR2/PTGS2/ZC3H12A/IL1B/ITGB2/AIF1/KLF4/EDN1/GLDC	12
BP	GO:1903305	regulation of regulated secretory pathway	12/481	148/18493	0.000498952	0.00372454	0.00265266	IL4R/LYN/RAC2/LRRK2/HMOX1/CD300A/ITGB2/ITGAM/CD84/FCGR2B/PTAFR/PRKCB	12
BP	GO:0036294	cellular response to decreased oxygen levels	13/481	170/18493	0.000518169	0.0038486	0.00274101	PLK3/ICAM1/PTGS2/NAMPT/ADAM8/HMOX1/PMAIP1/CYBB/HIF3A/GNGT1/EGR1/EDN1/CA9	13
BP	GO:0048771	tissue remodeling	13/481	170/18493	0.000518169	0.0038486	0.00274101	IL6/P2RX7/RAC2/ADAM8/TNFAIP3/CSF1R/SNX10/ADRB2/IL15/IL7/CD38/TNFRSF11B/ITGB3	13
BP	GO:0002576	platelet degranulation	11/481	128/18493	0.000519299	0.0038486	0.00274101	SERPINA1/LYN/SRGN/FERMT3/PLEK/PECAM1/APOA1/ITGB3/CFD/SERPINA3/F13A1	11
BP	GO:0050709	negative regulation of protein secretion	11/481	128/18493	0.000519299	0.0038486	0.00274101	TLR6/SRGN/TNFAIP3/ZC3H12A/CARD17/IL1B/GBP1/NLRP3/FCGR2B/APOA1/IL1R2	11
BP	GO:0060402	calcium ion transport into cytosol	12/481	149/18493	0.000530167	0.0039221	0.00279335	LYN/CCL3/P2RX7/FASLG/CCR5/LCK/CXCL9/BDKRB1/CCR7/P2RY6/CXCL11/CXCL10	12
BP	GO:0007520	myoblast fusion	6/481	40/18493	0.000543678	0.00401485	0.00285941	IL4R/CD53/FER1L5/TNFSF14/CXCL9/CXCL10	6
BP	GO:0050878	regulation of body fluid levels	26/481	493/18493	0.000552928	0.00407449	0.00290189	SERPINA1/ATP7B/LYN/MAFF/IL6/P2RX7/LCP2/CD40/GNA15/FERMT3/PLAUR/PLEK/VAV1/THBD/IRF1/SAA1/LCK/PROCR/PRKCB/ERBB4/ITGB3/PLAU/TFPI2/F13A1/EDN1/KRT16	26
BP	GO:0035296	regulation of tube diameter	11/481	129/18493	0.000554715	0.00407449	0.00290189	SOD2/ICAM1/PTGS2/HMOX1/RGS2/ADRB2/CD38/BDKRB2/PTAFR/HRH1/EDN1	11
BP	GO:0097746	regulation of blood vessel diameter	11/481	129/18493	0.000554715	0.00407449	0.00290189	SOD2/ICAM1/PTGS2/HMOX1/RGS2/ADRB2/CD38/BDKRB2/PTAFR/HRH1/EDN1	11
BP	GO:0070304	positive regulation of stress-activated protein kinase signaling cascade	13/481	172/18493	0.000578937	0.00424485	0.00302322	TLR6/NOD2/LYN/ZC3H12A/IL1B/SLAMF1/NCF1/GADD45B/MLKL/FCGR2B/CD27/CCR7/EDN1	13
BP	GO:0002724	regulation of T cell cytokine production	5/481	27/18493	0.000586131	0.00427482	0.00304457	B2M/IL6/TBX21/IL1B/NLRP3	5
BP	GO:0032660	regulation of interleukin-17 production	5/481	27/18493	0.000586131	0.00427482	0.00304457	IFNG/OSM/NOD2/NCKAP1L/IL15	5
BP	GO:0032673	regulation of interleukin-4 production	5/481	27/18493	0.000586131	0.00427482	0.00304457	HLA-E/HAVCR2/CD83/NLRP3/CD86	5
BP	GO:0019229	regulation of vasoconstriction	7/481	56/18493	0.000594103	0.00431771	0.00307511	ICAM1/PTGS2/CD38/BDKRB2/PTAFR/HRH1/EDN1	7
BP	GO:0042130	negative regulation of T cell proliferation	7/481	56/18493	0.000594103	0.00431771	0.00307511	HLA-G/TNFRSF14/HAVCR2/IL2RA/LILRB2/IDO1/CD86	7
BP	GO:0014074	response to purine-containing compound	12/481	151/18493	0.000597544	0.00433467	0.00308719	PTGS2/P2RX7/IL1B/DUSP1/THBD/JUNB/FOS/PTAFR/P2RY6/FOSB/AQP9/AREG	12
BP	GO:0048010	vascular endothelial growth factor receptor signaling pathway	9/481	91/18493	0.000599587	0.00433467	0.00308719	NCF2/IL1B/VAV1/NCF4/CYBB/NCF1/NCKAP1L/PRKCB/ITGB3	9
BP	GO:0048525	negative regulation of viral process	9/481	91/18493	0.000599587	0.00433467	0.00308719	CCL4/CCL3/CCL5/ZC3H12A/APOBEC3G/ISG20/ZFP36/FCN1/OASL	9
BP	GO:0030574	collagen catabolic process	6/481	41/18493	0.000623072	0.00449657	0.0032025	CTSS/MMP9/MMP12/MMP1/PRSS2/MMP7	6
BP	GO:0010819	regulation of T cell chemotaxis	4/481	16/18493	0.00064144	0.00461301	0.00328543	CCL5/CXCL13/TNFSF14/CXCL10	4
BP	GO:0010919	regulation of inositol phosphate biosynthetic process	4/481	16/18493	0.00064144	0.00461301	0.00328543	PLEK/PTAFR/HRH1/P2RY6	4
BP	GO:0050766	positive regulation of phagocytosis	7/481	57/18493	0.000662347	0.00474682	0.00338073	CCL2/SIRPG/IL1B/ITGAM/NCKAP1L/FCGR2B/C3	7
BP	GO:0050854	regulation of antigen receptor-mediated signaling pathway	7/481	57/18493	0.000662347	0.00474682	0.00338073	LYN/UBASH3A/CD300A/GBP1/LCK/PRKCB/CCR7	7
BP	GO:0002888	positive regulation of myeloid leukocyte mediated immunity	5/481	28/18493	0.000698447	0.0049796	0.00354652	IL4R/ITGB2/ITGAM/PTAFR/C3	5
BP	GO:0035456	response to interferon-beta	5/481	28/18493	0.000698447	0.0049796	0.00354652	IRF1/AIM2/TMEM173/XAF1/IFIT3	5
BP	GO:1902932	positive regulation of alcohol biosynthetic process	5/481	28/18493	0.000698447	0.0049796	0.00354652	IFNG/IL1B/PTAFR/HRH1/P2RY6	5
BP	GO:1901342	regulation of vasculature development	23/481	421/18493	0.000707369	0.00503452	0.00358563	SOD2/IL6/PTGS2/FASLG/TNFAIP3/ZC3H12A/CD40/HMOX1/IL1B/ITGB2/CTSH/NFATC1/CYBB/HEY2/CXCL13/KLF4/EGR1/PRKCB/C3/CXCL10/SPHK1/SPINK5/SERPINF1	23
BP	GO:0006509	membrane protein ectodomain proteolysis	6/481	42/18493	0.000711165	0.00503549	0.00358632	IFNG/TNFRSF1B/P2RX7/ADAM8/IL1B/TIMP4	6
BP	GO:0042269	regulation of natural killer cell mediated cytotoxicity	6/481	42/18493	0.000711165	0.00503549	0.00358632	HLA-E/CRTAM/IL18RAP/LAG3/HAVCR2/VAV1	6
BP	GO:0042307	positive regulation of protein import into nucleus	6/481	42/18493	0.000711165	0.00503549	0.00358632	IFNG/PTGS2/LRRK2/ZC3H12A/HCLS1/TMEM173	6
BP	GO:0042326	negative regulation of phosphorylation	24/481	448/18493	0.000718445	0.00507832	0.00361683	LYN/FAM129A/P2RX7/LRRK2/RHOH/SOCS3/TNFAIP3/ZC3H12A/SAMSN1/CD300A/IL1B/DUSP2/DUSP1/GMFG/RGS2/GADD45B/GBP1/DUSP5/FBP1/KLF4/BDKRB2/BDKRB1/ATF3/DDIT4	24
BP	GO:0032479	regulation of type I interferon production	10/481	113/18493	0.000733667	0.00517706	0.00368715	NLRC5/TLR2/TNFAIP3/HAVCR2/CD14/LILRA4/IRF1/ZBP1/MMP12/TMEM173	10
BP	GO:1902041	regulation of extrinsic apoptotic signaling pathway via death domain receptors	7/481	58/18493	0.000736658	0.00518929	0.00369586	ICAM1/FASLG/TNFAIP3/HMOX1/PMAIP1/TNFSF10/ATF3	7
BP	GO:0010631	epithelial cell migration	20/481	346/18493	0.000779528	0.00548193	0.00390428	IFNG/PTGS2/ZC3H12A/CD40/HMOX1/ITGB2/CTSH/PECAM1/HBEGF/MMP9/CXCL13/KLF4/NR4A1/EPPK1/APOA1/ITGB3/EGR3/EDN1/SERPINF1/KRT16	20
BP	GO:0002761	regulation of myeloid leukocyte differentiation	10/481	114/18493	0.000785944	0.00550828	0.00392305	IFNG/LYN/CCL3/CD74/LILRB3/TYROBP/HCLS1/C1QC/FOS/EVI2B	10
BP	GO:0032606	type I interferon production	10/481	114/18493	0.000785944	0.00550828	0.00392305	NLRC5/TLR2/TNFAIP3/HAVCR2/CD14/LILRA4/IRF1/ZBP1/MMP12/TMEM173	10
BP	GO:0097191	extrinsic apoptotic signaling pathway	15/481	224/18493	0.000805648	0.0056368	0.00401458	IFNG/ICAM1/TNFRSF1B/CD70/P2RX7/FASLG/TNFAIP3/HMOX1/IL1B/PMAIP1/G0S2/TNFSF10/IL7/CD27/ATF3	15
BP	GO:0002534	cytokine production involved in inflammatory response	6/481	43/18493	0.000808589	0.00564781	0.00402242	TLR6/NOD2/GBP5/ZC3H12A/IDO1/IL1R2	6
BP	GO:0002433	immune response-regulating cell surface receptor signaling pathway involved in phagocytosis	11/481	135/18493	0.000812191	0.00565383	0.00402671	MYO1G/LYN/FCGR3A/CD3G/HCK/CD247/WIPF1/VAV1/FCGR2A/NCKAP1L/FCGR2B	11
BP	GO:0038096	Fc-gamma receptor signaling pathway involved in phagocytosis	11/481	135/18493	0.000812191	0.00565383	0.00402671	MYO1G/LYN/FCGR3A/CD3G/HCK/CD247/WIPF1/VAV1/FCGR2A/NCKAP1L/FCGR2B	11
BP	GO:0045637	regulation of myeloid cell differentiation	16/481	248/18493	0.000815591	0.00566794	0.00403676	B2M/IFNG/LYN/CCL3/CD74/LILRB3/TYROBP/GPR171/HCLS1/NR4A3/NCKAP1L/ZFP36/C1QC/FOS/EVI2B/PRKCB	16
BP	GO:0033619	membrane protein proteolysis	7/481	59/18493	0.000817412	0.00567106	0.00403898	IFNG/TNFRSF1B/P2RX7/ADAM8/IL1B/CTSH/TIMP4	7
BP	GO:0030316	osteoclast differentiation	9/481	95/18493	0.000820528	0.00567201	0.00403966	IFNG/CCL3/LILRB3/TYROBP/GPR183/CSF1R/JUNB/SNX10/FOS	9
BP	GO:0032649	regulation of interferon-gamma production	9/481	95/18493	0.000820528	0.00567201	0.00403966	HLA-DPA1/HLA-DPB1/ZC3H12A/HAVCR2/IL1B/CD14/CD2/IL27RA/CCR7	9
BP	GO:0007567	parturition	4/481	17/18493	0.000821672	0.00567201	0.00403966	MAFF/PLA2G4C/PTAFR/EDN1	4
BP	GO:0046640	regulation of alpha-beta T cell proliferation	5/481	29/18493	0.000826105	0.0056836	0.00404791	HLA-E/TNFRSF14/RASAL3/IRF1/ZAP70	5
BP	GO:0050690	regulation of defense response to virus by virus	5/481	29/18493	0.000826105	0.0056836	0.00404791	B2M/CD8B/HCK/CD247/LCK	5
BP	GO:0050880	regulation of blood vessel size	11/481	136/18493	0.000863467	0.00592589	0.00422048	SOD2/ICAM1/PTGS2/HMOX1/RGS2/ADRB2/CD38/BDKRB2/PTAFR/HRH1/EDN1	11
BP	GO:1901652	response to peptide	25/481	481/18493	0.000864193	0.00592589	0.00422048	TLR6/TCIRG1/ICAM1/NOD2/TLR2/LYN/PTGS2/NAMPT/SOCS3/TNFAIP3/CD40/IL1B/NR4A3/CYBB/ADRB2/TNFSF10/FCGR2B/KLF4/NR4A1/EGR1/PRKCB/EGR2/EDN1/TIMP4/AREG	25
BP	GO:0090132	epithelium migration	20/481	349/18493	0.000866855	0.00593429	0.00422646	IFNG/PTGS2/ZC3H12A/CD40/HMOX1/ITGB2/CTSH/PECAM1/HBEGF/MMP9/CXCL13/KLF4/NR4A1/EPPK1/APOA1/ITGB3/EGR3/EDN1/SERPINF1/KRT16	20
BP	GO:0060761	negative regulation of response to cytokine stimulus	7/481	60/18493	0.000904998	0.00618515	0.00440512	NLRC5/IL6/CCL5/MMP12/KLF4/APOA1/IL1R2	7
BP	GO:0002715	regulation of natural killer cell mediated immunity	6/481	44/18493	0.000915993	0.0062389	0.0044434	HLA-E/CRTAM/IL18RAP/LAG3/HAVCR2/VAV1	6
BP	GO:1904591	positive regulation of protein import	6/481	44/18493	0.000915993	0.0062389	0.0044434	IFNG/PTGS2/LRRK2/ZC3H12A/HCLS1/TMEM173	6
BP	GO:0035150	regulation of tube size	11/481	137/18493	0.000917397	0.0062389	0.0044434	SOD2/ICAM1/PTGS2/HMOX1/RGS2/ADRB2/CD38/BDKRB2/PTAFR/HRH1/EDN1	11
BP	GO:0071260	cellular response to mechanical stimulus	8/481	78/18493	0.000940973	0.00638871	0.0045501	PTGS2/CASP1/CD40/IL1B/IRF1/PIEZO1/TNFSF14/MMP7	8
BP	GO:0001782	B cell homeostasis	5/481	30/18493	0.00097037	0.00655595	0.00466921	LYN/CD74/TNFSF13B/TNFAIP3/NCKAP1L	5
BP	GO:0045907	positive regulation of vasoconstriction	5/481	30/18493	0.00097037	0.00655595	0.00466921	ICAM1/PTGS2/CD38/PTAFR/HRH1	5
BP	GO:0046685	response to arsenic-containing substance	5/481	30/18493	0.00097037	0.00655595	0.00466921	ZC3H12A/HMOX1/ATF3/TNFRSF11B/SERPINF1	5
BP	GO:0071456	cellular response to hypoxia	12/481	160/18493	0.000996404	0.00672084	0.00478665	PLK3/ICAM1/PTGS2/ADAM8/HMOX1/PMAIP1/CYBB/HIF3A/GNGT1/EGR1/EDN1/CA9	12
BP	GO:0031640	killing of cells of other organism	7/481	61/18493	0.000999812	0.00672186	0.00478737	IFNG/CCL13/P2RX7/PRF1/GNLY/APOL1/LYZ	7
BP	GO:0044364	disruption of cells of other organism	7/481	61/18493	0.000999812	0.00672186	0.00478737	IFNG/CCL13/P2RX7/PRF1/GNLY/APOL1/LYZ	7
BP	GO:0032653	regulation of interleukin-10 production	6/481	45/18493	0.00103405	0.00690139	0.00491524	NOD2/TLR2/CD83/IDO1/TIGIT/FCGR2B	6
BP	GO:0002726	positive regulation of T cell cytokine production	4/481	18/18493	0.00103487	0.00690139	0.00491524	B2M/IL6/IL1B/NLRP3	4
BP	GO:0031342	negative regulation of cell killing	4/481	18/18493	0.00103487	0.00690139	0.00491524	HLA-E/HAVCR2/FCGR2B/IL7R	4
BP	GO:1901741	positive regulation of myoblast fusion	4/481	18/18493	0.00103487	0.00690139	0.00491524	IL4R/CD53/TNFSF14/CXCL9	4
BP	GO:2000319	regulation of T-helper 17 cell differentiation	4/481	18/18493	0.00103487	0.00690139	0.00491524	TBX21/ZC3H12A/NLRP3/NFKBIZ	4
BP	GO:0060401	cytosolic calcium ion transport	12/481	161/18493	0.00105193	0.00699253	0.00498014	LYN/CCL3/P2RX7/FASLG/CCR5/LCK/CXCL9/BDKRB1/CCR7/P2RY6/CXCL11/CXCL10	12
BP	GO:2001242	regulation of intrinsic apoptotic signaling pathway	12/481	161/18493	0.00105193	0.00699253	0.00498014	SOD2/CD74/PTGS2/LRRK2/CD44/PLAUR/PMAIP1/VNN1/SNAI1/LCK/MMP9/BDKRB2	12
BP	GO:0090130	tissue migration	20/481	355/18493	0.00106702	0.00708145	0.00504347	IFNG/PTGS2/ZC3H12A/CD40/HMOX1/ITGB2/CTSH/PECAM1/HBEGF/MMP9/CXCL13/KLF4/NR4A1/EPPK1/APOA1/ITGB3/EGR3/EDN1/SERPINF1/KRT16	20
BP	GO:0001933	negative regulation of protein phosphorylation	22/481	408/18493	0.00108596	0.00719556	0.00512474	LYN/FAM129A/P2RX7/LRRK2/SOCS3/TNFAIP3/ZC3H12A/SAMSN1/CD300A/IL1B/DUSP2/DUSP1/GMFG/RGS2/GADD45B/GBP1/DUSP5/KLF4/BDKRB2/BDKRB1/ATF3/DDIT4	22
BP	GO:0046330	positive regulation of JNK cascade	11/481	140/18493	0.00109615	0.00725149	0.00516458	TLR6/NOD2/IL1B/SLAMF1/NCF1/GADD45B/MLKL/FCGR2B/CD27/CCR7/EDN1	11
BP	GO:0002717	positive regulation of natural killer cell mediated immunity	5/481	31/18493	0.00113254	0.00746824	0.00531895	HLA-E/CRTAM/IL18RAP/LAG3/VAV1	5
BP	GO:0032620	interleukin-17 production	5/481	31/18493	0.00113254	0.00746824	0.00531895	IFNG/OSM/NOD2/NCKAP1L/IL15	5
BP	GO:2000377	regulation of reactive oxygen species metabolic process	13/481	185/18493	0.00113935	0.00750115	0.00534239	TLR6/IFNG/ICAM1/PTGS2/RAC2/ZC3H12A/IL1B/ITGB2/AIF1/ITGAM/KLF4/CRYAB/EDN1	13
BP	GO:0043500	muscle adaptation	10/481	120/18493	0.00116789	0.00767682	0.0054675	TNFRSF1B/HMOX1/IL1B/AIF1/NR4A3/RGS2/HEY2/IL15/KLF4/EDN1	10
BP	GO:0032088	negative regulation of NF-kappaB transcription factor activity	8/481	81/18493	0.00120644	0.00791763	0.00563901	NLRC5/TNFAIP3/ZC3H12A/GFI1/HAVCR2/NLRP3/AIM2/KLF4	8
BP	GO:0002637	regulation of immunoglobulin production	7/481	63/18493	0.00121278	0.00793399	0.00565066	HLA-E/IL4R/IL6/TBX21/CD40/FCGR2B/IL27RA	7
BP	GO:0032729	positive regulation of interferon-gamma production	7/481	63/18493	0.00121278	0.00793399	0.00565066	HLA-DPA1/HLA-DPB1/HAVCR2/IL1B/CD14/CD2/IL27RA	7
BP	GO:0031668	cellular response to extracellular stimulus	16/481	258/18493	0.00123664	0.00806453	0.00574364	ICAM1/LYN/PTGS2/P2RX7/LRRK2/NAMPT/ZC3H12A/HMOX1/AIF1/PMAIP1/CYBB/DSC2/PIM1/IL15/FOS/ATF3	16
BP	GO:0043406	positive regulation of MAP kinase activity	16/481	258/18493	0.00123664	0.00806453	0.00574364	TLR6/NOD2/CD74/P2RX7/LRRK2/ADAM8/CD40/FPR1/IL1B/SAA1/GADD45B/DUSP5/MLKL/MST1R/LPAR3/EDN1	16
BP	GO:0071453	cellular response to oxygen levels	13/481	187/18493	0.00125647	0.00818095	0.00582655	PLK3/ICAM1/PTGS2/NAMPT/ADAM8/HMOX1/PMAIP1/CYBB/HIF3A/GNGT1/EGR1/EDN1/CA9	13
BP	GO:0051546	keratinocyte migration	4/481	19/18493	0.00128411	0.00834774	0.00594534	HBEGF/MMP9/EPPK1/KRT16	4
BP	GO:0070997	neuron death	19/481	335/18493	0.00130447	0.00845276	0.00602013	CCL2/TLR6/SOD2/CCL3/FASLG/LRRK2/CCL5/NAMPT/ADAM8/HMOX1/ITGB2/ITGAM/NR4A3/FCGR2B/FOS/EGR1/DDIT4/DIO3/SERPINF1	19
BP	GO:0032613	interleukin-10 production	6/481	47/18493	0.00130487	0.00845276	0.00602013	NOD2/TLR2/CD83/IDO1/TIGIT/FCGR2B	6
BP	GO:0097237	cellular response to toxic substance	15/481	235/18493	0.00130641	0.00845276	0.00602013	SOD2/IL6/PTGS2/IL18RAP/LRRK2/TNFAIP3/ZC3H12A/HMOX1/NR4A3/CYBB/KLF4/ALOX5AP/EGR1/CCL7/SOD3	15
BP	GO:0030100	regulation of endocytosis	16/481	260/18493	0.00133984	0.00865549	0.00616452	B2M/CCL2/SIRPG/TLR2/LRRK2/CD300A/IL1B/HCK/CD14/ITGAM/NCKAP1L/FCGR2B/C3/ITGB3/LRRTM1/C4BPA	16
BP	GO:0090066	regulation of anatomical structure size	25/481	497/18493	0.00136338	0.00879382	0.00626304	SOD2/ICAM1/PTGS2/P2RX7/LRRK2/HMOX1/TRPV2/HCK/PLEK/WIPF1/VAV1/HCLS1/GMFG/RGS2/NCKAP1L/ADRB2/CD38/BDKRB2/PTAFR/CRABP2/HRH1/IL7R/LPAR3/CCR7/EDN1	25
BP	GO:0060627	regulation of vesicle-mediated transport	25/481	498/18493	0.00140151	0.00902565	0.00642815	B2M/CCL2/SIRPG/IFNG/IL4R/TLR2/LYN/RAC2/LRRK2/HMOX1/CD300A/IL1B/ITGB2/HCK/CD14/ITGAM/CD84/NCKAP1L/FCGR2B/PTAFR/PRKCB/C3/ITGB3/LRRTM1/C4BPA	25
BP	GO:0098754	detoxification	10/481	123/18493	0.00140915	0.00906067	0.00645309	SOD2/PTGS2/MT2A/MT1B/MT1H/ALOX5AP/MT1G/MT1E/MT1M/SOD3	10
BP	GO:0032418	lysosome localization	7/481	65/18493	0.00145972	0.00937128	0.00667431	IL4R/LYN/RAC2/HMOX1/CD300A/NR4A3/CD84	7
BP	GO:0032633	interleukin-4 production	5/481	33/18493	0.00151589	0.00967911	0.00689355	HLA-E/HAVCR2/CD83/NLRP3/CD86	5
BP	GO:0070229	negative regulation of lymphocyte apoptotic process	5/481	33/18493	0.00151589	0.00967911	0.00689355	CD74/CCL5/IDO1/CD27/IL7R	5
BP	GO:0071354	cellular response to interleukin-6	5/481	33/18493	0.00151589	0.00967911	0.00689355	ICAM1/IL6/SOCS3/GFI1/SELPLG	5
BP	GO:0051897	positive regulation of protein kinase B signaling	12/481	168/18493	0.00151705	0.00967911	0.00689355	OSM/CCL3/ADAM8/ICOS/VAV1/HCLS1/HBEGF/LCK/MST1R/ERBB4/CCR7/CD86	12
BP	GO:0034599	cellular response to oxidative stress	17/481	289/18493	0.00156425	0.00994033	0.00707959	TLR6/SOD2/IL6/IL18RAP/LRRK2/TNFAIP3/ZC3H12A/HMOX1/AIF1/VNN1/NR4A3/CYBB/NCF1/MMP9/KLF4/FOS/SOD3	17
BP	GO:0033630	positive regulation of cell adhesion mediated by integrin	4/481	20/18493	0.00157244	0.00994033	0.00707959	CCL5/NCKAP1L/PIEZO1/CXCL13	4
BP	GO:0035458	cellular response to interferon-beta	4/481	20/18493	0.00157244	0.00994033	0.00707959	IRF1/AIM2/TMEM173/IFIT3	4
BP	GO:0042832	defense response to protozoan	4/481	20/18493	0.00157244	0.00994033	0.00707959	IL4R/BATF/CD40/BATF2	4
BP	GO:0097242	amyloid-beta clearance	4/481	20/18493	0.00157244	0.00994033	0.00707959	ITGB2/ITGAM/MARCO/C3	4
BP	GO:2000316	regulation of T-helper 17 type immune response	4/481	20/18493	0.00157244	0.00994033	0.00707959	TBX21/ZC3H12A/NLRP3/NFKBIZ	4
BP	GO:0030101	natural killer cell activation	8/481	85/18493	0.00164969	0.0103968	0.0074047	PRDM1/HAVCR2/ITGB2/IL21R/ZNF683/CD2/IL15/SLAMF7	8
BP	GO:1904035	regulation of epithelial cell apoptotic process	8/481	85/18493	0.00164969	0.0103968	0.0074047	CCL2/ICAM1/IL6/FASLG/TNFAIP3/CD40/HMOX1/ZFP36	8
BP	GO:0002701	negative regulation of production of molecular mediator of immune response	5/481	34/18493	0.00173978	0.0109146	0.0077735	TBX21/HMOX1/FCGR2B/APOA1/SPINK5	5
BP	GO:0070266	necroptotic process	5/481	34/18493	0.00173978	0.0109146	0.0077735	BIRC3/FASLG/LY96/CD14/MLKL	5
BP	GO:2000249	regulation of actin cytoskeleton reorganization	5/481	34/18493	0.00173978	0.0109146	0.0077735	ARHGDIB/HCK/HCLS1/GMFG/CSF1R	5
BP	GO:0046824	positive regulation of nucleocytoplasmic transport	7/481	67/18493	0.00174422	0.0109258	0.00778148	IFNG/PTGS2/LRRK2/ZC3H12A/IL1B/HCLS1/TMEM173	7
BP	GO:0032874	positive regulation of stress-activated MAPK cascade	12/481	171/18493	0.00176264	0.0110245	0.00785175	TLR6/NOD2/ZC3H12A/IL1B/SLAMF1/NCF1/GADD45B/MLKL/FCGR2B/CD27/CCR7/EDN1	12
BP	GO:0032963	collagen metabolic process	9/481	106/18493	0.00178551	0.0111507	0.00794162	IL6/P2RX7/CIITA/CTSS/MMP9/MMP12/MMP1/PRSS2/MMP7	9
BP	GO:0002645	positive regulation of tolerance induction	3/481	10/18493	0.00183088	0.0113142	0.00805808	HLA-G/LILRB2/IDO1	3
BP	GO:0032306	regulation of prostaglandin secretion	3/481	10/18493	0.00183088	0.0113142	0.00805808	P2RX7/IL1B/EDN1	3
BP	GO:0032308	positive regulation of prostaglandin secretion	3/481	10/18493	0.00183088	0.0113142	0.00805808	P2RX7/IL1B/EDN1	3
BP	GO:0045073	regulation of chemokine biosynthetic process	3/481	10/18493	0.00183088	0.0113142	0.00805808	IL6/HMOX1/EGR1	3
BP	GO:0046886	positive regulation of hormone biosynthetic process	3/481	10/18493	0.00183088	0.0113142	0.00805808	IFNG/IL1B/EGR1	3
BP	GO:2000109	regulation of macrophage apoptotic process	3/481	10/18493	0.00183088	0.0113142	0.00805808	NOD2/CCL5/CCR5	3
BP	GO:2000551	regulation of T-helper 2 cell cytokine production	3/481	10/18493	0.00183088	0.0113142	0.00805808	IL6/TBX21/NLRP3	3
BP	GO:0001562	response to protozoan	4/481	21/18493	0.00190289	0.01162	0.00827589	IL4R/BATF/CD40/BATF2	4
BP	GO:0002438	acute inflammatory response to antigenic stimulus	4/481	21/18493	0.00190289	0.01162	0.00827589	ICAM1/FCGR2B/C3/CCR7	4
BP	GO:0033622	integrin activation	4/481	21/18493	0.00190289	0.01162	0.00827589	FERMT3/PLEK/PIEZO1/CXCL13	4
BP	GO:0042359	vitamin D metabolic process	4/481	21/18493	0.00190289	0.01162	0.00827589	IFNG/GFI1/IL1B/SNAI1	4
BP	GO:0043302	positive regulation of leukocyte degranulation	4/481	21/18493	0.00190289	0.01162	0.00827589	IL4R/ITGB2/ITGAM/PTAFR	4
BP	GO:0048305	immunoglobulin secretion	4/481	21/18493	0.00190289	0.01162	0.00827589	HLA-E/IL6/TNFSF13B/CD40	4
BP	GO:0050857	positive regulation of antigen receptor-mediated signaling pathway	4/481	21/18493	0.00190289	0.01162	0.00827589	LYN/LCK/PRKCB/CCR7	4
BP	GO:0070233	negative regulation of T cell apoptotic process	4/481	21/18493	0.00190289	0.01162	0.00827589	CCL5/IDO1/CD27/IL7R	4
BP	GO:0008360	regulation of cell shape	11/481	151/18493	0.00201401	0.0122681	0.00873749	CCL2/ICAM1/CCL3/CCL13/RHOH/ARHGAP15/ITGB2/HCK/CSF1R/LST1/CCL7	11
BP	GO:1901214	regulation of neuron death	17/481	296/18493	0.00201497	0.0122681	0.00873749	CCL2/TLR6/SOD2/CCL3/FASLG/LRRK2/CCL5/ADAM8/HMOX1/ITGB2/ITGAM/NR4A3/FCGR2B/FOS/EGR1/DDIT4/SERPINF1	17
BP	GO:0001667	ameboidal-type cell migration	23/481	456/18493	0.0020192	0.0122758	0.00874293	ARHGDIB/IFNG/PTGS2/ZC3H12A/CD40/HMOX1/ITGB2/CTSH/PECAM1/HBEGF/MMP9/ITGB7/CXCL13/KLF4/NR4A1/EPPK1/ERBB4/APOA1/ITGB3/EGR3/EDN1/SERPINF1/KRT16	23
BP	GO:0010517	regulation of phospholipase activity	7/481	69/18493	0.00206999	0.012566	0.00894965	CCL5/GNA15/S1PR4/RGS2/PTAFR/CYR61/P2RY6	7
BP	GO:0002712	regulation of B cell mediated immunity	6/481	52/18493	0.00221837	0.0134077	0.00954906	TBX21/CD40/FCGR2B/IL27RA/C3/C4BPA	6
BP	GO:0002889	regulation of immunoglobulin mediated immune response	6/481	52/18493	0.00221837	0.0134077	0.00954906	TBX21/CD40/FCGR2B/IL27RA/C3/C4BPA	6
BP	GO:0038066	p38MAPK cascade	6/481	52/18493	0.00221837	0.0134077	0.00954906	ZC3H12A/IL1B/DUSP1/NCF1/GADD45B/ZFP36	6
BP	GO:0048662	negative regulation of smooth muscle cell proliferation	7/481	70/18493	0.00224956	0.0135763	0.00966915	SOD2/IFNG/TNFAIP3/HMOX1/AIF1/IL15/KLF4	7
BP	GO:0035590	purinergic nucleotide receptor signaling pathway	4/481	22/18493	0.00227846	0.0137106	0.00976483	P2RX7/GPR171/PTAFR/P2RY6	4
BP	GO:0045624	positive regulation of T-helper cell differentiation	4/481	22/18493	0.00227846	0.0137106	0.00976483	IL4R/NLRP3/NFKBIZ/CD86	4
BP	GO:0035914	skeletal muscle cell differentiation	7/481	71/18493	0.00244091	0.0145398	0.0103554	MAFF/NUPR1/ASB2/FOS/ATF3/EGR1/EGR2	7
BP	GO:0000768	syncytium formation by plasma membrane fusion	6/481	53/18493	0.00244767	0.0145398	0.0103554	IL4R/CD53/FER1L5/TNFSF14/CXCL9/CXCL10	6
BP	GO:0031529	ruffle organization	6/481	53/18493	0.00244767	0.0145398	0.0103554	ICAM1/AIF1/PLEK/CSF1R/SNX10/CCR7	6
BP	GO:0140253	cell-cell fusion	6/481	53/18493	0.00244767	0.0145398	0.0103554	IL4R/CD53/FER1L5/TNFSF14/CXCL9/CXCL10	6
BP	GO:0002921	negative regulation of humoral immune response	3/481	11/18493	0.0024691	0.0145398	0.0103554	FCGR2B/SPINK5/C4BPA	3
BP	GO:0032060	bleb assembly	3/481	11/18493	0.0024691	0.0145398	0.0103554	P2RX7/EMP3/LPAR3	3
BP	GO:0032494	response to peptidoglycan	3/481	11/18493	0.0024691	0.0145398	0.0103554	NOD2/IL6/NLRP3	3
BP	GO:0032957	inositol trisphosphate metabolic process	3/481	11/18493	0.0024691	0.0145398	0.0103554	PTAFR/HRH1/P2RY6	3
BP	GO:0042033	chemokine biosynthetic process	3/481	11/18493	0.0024691	0.0145398	0.0103554	IL6/HMOX1/EGR1	3
BP	GO:0045060	negative thymic T cell selection	3/481	11/18493	0.0024691	0.0145398	0.0103554	CD74/ZAP70/CCR7	3
BP	GO:0045628	regulation of T-helper 2 cell differentiation	3/481	11/18493	0.0024691	0.0145398	0.0103554	IL4R/NLRP3/CD86	3
BP	GO:0050755	chemokine metabolic process	3/481	11/18493	0.0024691	0.0145398	0.0103554	IL6/HMOX1/EGR1	3
BP	GO:0060100	positive regulation of phagocytosis, engulfment	3/481	11/18493	0.0024691	0.0145398	0.0103554	ITGAM/NCKAP1L/C3	3
BP	GO:0060340	positive regulation of type I interferon-mediated signaling pathway	3/481	11/18493	0.0024691	0.0145398	0.0103554	NLRC5/ZBP1/MMP12	3
BP	GO:1905155	positive regulation of membrane invagination	3/481	11/18493	0.0024691	0.0145398	0.0103554	ITGAM/NCKAP1L/C3	3
BP	GO:0046636	negative regulation of alpha-beta T cell activation	5/481	37/18493	0.00255688	0.0149714	0.0106627	IL4R/TBX21/TNFRSF14/ZC3H12A/CD300A	5
BP	GO:0050856	regulation of T cell receptor signaling pathway	5/481	37/18493	0.00255688	0.0149714	0.0106627	UBASH3A/CD300A/GBP1/LCK/CCR7	5
BP	GO:0070741	response to interleukin-6	5/481	37/18493	0.00255688	0.0149714	0.0106627	ICAM1/IL6/SOCS3/GFI1/SELPLG	5
BP	GO:1902042	negative regulation of extrinsic apoptotic signaling pathway via death domain receptors	5/481	37/18493	0.00255688	0.0149714	0.0106627	ICAM1/FASLG/TNFAIP3/HMOX1/TNFSF10	5
BP	GO:0006911	phagocytosis, engulfment	9/481	112/18493	0.00260725	0.0152446	0.0108574	CD300A/ITGB2/AIF1/ITGAM/NCKAP1L/BIN2/FCGR2B/C3/IGLL1	9
BP	GO:1904018	positive regulation of vasculature development	14/481	228/18493	0.00267064	0.0155932	0.0111056	SOD2/PTGS2/ZC3H12A/CD40/HMOX1/IL1B/ITGB2/CTSH/CYBB/KLF4/EGR1/PRKCB/C3/SPHK1	14
BP	GO:0010524	positive regulation of calcium ion transport into cytosol	6/481	54/18493	0.00269433	0.0156225	0.0111265	P2RX7/CXCL9/BDKRB1/P2RY6/CXCL11/CXCL10	6
BP	GO:0070206	protein trimerization	6/481	54/18493	0.00269433	0.0156225	0.0111265	CD74/CD247/MLKL/TRIM22/ALOX5AP/TCL1A	6
BP	GO:0002407	dendritic cell chemotaxis	4/481	23/18493	0.0027021	0.0156225	0.0111265	CCL5/GPR183/CCR5/CCR7	4
BP	GO:0009110	vitamin biosynthetic process	4/481	23/18493	0.0027021	0.0156225	0.0111265	IFNG/GFI1/IL1B/SNAI1	4
BP	GO:0032753	positive regulation of interleukin-4 production	4/481	23/18493	0.0027021	0.0156225	0.0111265	HLA-E/HAVCR2/NLRP3/CD86	4
BP	GO:1903306	negative regulation of regulated secretory pathway	4/481	23/18493	0.0027021	0.0156225	0.0111265	HMOX1/CD300A/CD84/FCGR2B	4
BP	GO:0002377	immunoglobulin production	12/481	180/18493	0.00270215	0.0156225	0.0111265	HLA-E/IL4R/BATF/IL6/TBX21/TNFSF13B/CD40/HLA-DQB1/FCGR2B/IL27RA/IL7R/CARD11	12
BP	GO:0017157	regulation of exocytosis	13/481	204/18493	0.00271795	0.0156919	0.0111759	IFNG/IL4R/LYN/RAC2/LRRK2/HMOX1/CD300A/ITGB2/ITGAM/CD84/FCGR2B/PTAFR/PRKCB	13
BP	GO:0051224	negative regulation of protein transport	12/481	181/18493	0.00282783	0.0163034	0.0116115	TLR6/SRGN/LRRK2/TNFAIP3/ZC3H12A/CARD17/IL1B/GBP1/NLRP3/FCGR2B/APOA1/IL1R2	12
BP	GO:0042310	vasoconstriction	7/481	73/18493	0.00286098	0.0164716	0.0117312	ICAM1/PTGS2/CD38/BDKRB2/PTAFR/HRH1/EDN1	7
BP	GO:0090316	positive regulation of intracellular protein transport	11/481	158/18493	0.00287009	0.016501	0.0117522	IFNG/PLK3/PTGS2/RAC2/LRRK2/ZC3H12A/IL1B/ITGB2/ITGAM/HCLS1/TMEM173	11
BP	GO:0051147	regulation of muscle cell differentiation	12/481	182/18493	0.0029582	0.0169658	0.0120832	SOD2/IL4R/CTNNA2/NFATC1/RGS2/CD53/HEY2/TNFSF14/CXCL9/CXCL10/EDN1/CDH2	12
BP	GO:0006949	syncytium formation	6/481	55/18493	0.00295916	0.0169658	0.0120832	IL4R/CD53/FER1L5/TNFSF14/CXCL9/CXCL10	6
BP	GO:0097305	response to alcohol	14/481	231/18493	0.00300623	0.0172118	0.0122584	ICAM1/CCL3/VCAM1/CD14/CCR5/CYBB/RGS2/KLF4/FOS/CD27/CCR7/CCL7/P2RY6/FOSB	14
BP	GO:0043433	negative regulation of DNA-binding transcription factor activity	11/481	160/18493	0.00316219	0.0180074	0.012825	NLRC5/TNFAIP3/ZC3H12A/GFI1/HMOX1/HAVCR2/BHLHE40/PIM1/NLRP3/AIM2/KLF4	11
BP	GO:1903034	regulation of response to wounding	11/481	160/18493	0.00316219	0.0180074	0.012825	LYN/TNFAIP3/PLAUR/PLEK/SIGLEC10/THBD/HBEGF/KLF4/EPPK1/PLAU/EDN1	11
BP	GO:0032897	negative regulation of viral transcription	4/481	24/18493	0.00317671	0.0180074	0.012825	CCL4/CCL3/CCL5/ZFP36	4
BP	GO:0033081	regulation of T cell differentiation in thymus	4/481	24/18493	0.00317671	0.0180074	0.012825	ADAM8/VNN1/IL7R/EGR3	4
BP	GO:0060143	positive regulation of syncytium formation by plasma membrane fusion	4/481	24/18493	0.00317671	0.0180074	0.012825	IL4R/CD53/TNFSF14/CXCL9	4
BP	GO:0002864	regulation of acute inflammatory response to antigenic stimulus	3/481	12/18493	0.00322896	0.0180074	0.012825	FCGR2B/C3/CCR7	3
BP	GO:0033004	negative regulation of mast cell activation	3/481	12/18493	0.00322896	0.0180074	0.012825	HMOX1/CD300A/CD84	3
BP	GO:0033160	positive regulation of protein import into nucleus, translocation	3/481	12/18493	0.00322896	0.0180074	0.012825	IFNG/LRRK2/TMEM173	3
BP	GO:0033623	regulation of integrin activation	3/481	12/18493	0.00322896	0.0180074	0.012825	PLEK/PIEZO1/CXCL13	3
BP	GO:0036005	response to macrophage colony-stimulating factor	3/481	12/18493	0.00322896	0.0180074	0.012825	TLR2/CSF1R/MST1R	3
BP	GO:0036006	cellular response to macrophage colony-stimulating factor stimulus	3/481	12/18493	0.00322896	0.0180074	0.012825	TLR2/CSF1R/MST1R	3
BP	GO:0038110	interleukin-2-mediated signaling pathway	3/481	12/18493	0.00322896	0.0180074	0.012825	IL2RB/IL2RA/IL2RG	3
BP	GO:0043383	negative T cell selection	3/481	12/18493	0.00322896	0.0180074	0.012825	CD74/ZAP70/CCR7	3
BP	GO:0043922	negative regulation by host of viral transcription	3/481	12/18493	0.00322896	0.0180074	0.012825	CCL4/CCL3/CCL5	3
BP	GO:0051132	NK T cell activation	3/481	12/18493	0.00322896	0.0180074	0.012825	RASAL3/CD300A/IL15	3
BP	GO:0060707	trophoblast giant cell differentiation	3/481	12/18493	0.00322896	0.0180074	0.012825	SOCS3/PRDM1/SNAI1	3
BP	GO:0071888	macrophage apoptotic process	3/481	12/18493	0.00322896	0.0180074	0.012825	NOD2/CCL5/CCR5	3
BP	GO:0072540	T-helper 17 cell lineage commitment	3/481	12/18493	0.00322896	0.0180074	0.012825	BATF/IL6/TBX21	3
BP	GO:1904950	negative regulation of establishment of protein localization	12/481	184/18493	0.00323358	0.0180074	0.012825	TLR6/SRGN/LRRK2/TNFAIP3/ZC3H12A/CARD17/IL1B/GBP1/NLRP3/FCGR2B/APOA1/IL1R2	12
BP	GO:0043277	apoptotic cell clearance	5/481	39/18493	0.0032368	0.0180074	0.012825	CCL2/MARCO/C3/ITGB3/FCN1	5
BP	GO:0097300	programmed necrotic cell death	5/481	39/18493	0.0032368	0.0180074	0.012825	BIRC3/FASLG/LY96/CD14/MLKL	5
BP	GO:0001960	negative regulation of cytokine-mediated signaling pathway	6/481	56/18493	0.00324296	0.0180153	0.0128307	NLRC5/IL6/CCL5/MMP12/APOA1/IL1R2	6
BP	GO:0016485	protein processing	17/481	310/18493	0.00324695	0.0180153	0.0128307	SRGN/P2RX7/CASP1/BIRC3/LRRK2/ADAM8/C1QB/C1QA/CTSH/C1R/CTSS/C1QC/C1S/C3/PLAU/IL1R2/C4BPA	17
BP	GO:0003018	vascular process in circulatory system	11/481	161/18493	0.00331694	0.0183543	0.0130721	SOD2/ICAM1/PTGS2/HMOX1/RGS2/ADRB2/CD38/BDKRB2/PTAFR/HRH1/EDN1	11
BP	GO:0035821	modification of morphology or physiology of other organism	11/481	161/18493	0.00331694	0.0183543	0.0130721	CCL4/IFNG/CCL3/CCL13/P2RX7/PRF1/CCL5/ZC3H12A/GNLY/APOL1/LYZ	11
BP	GO:0060191	regulation of lipase activity	8/481	95/18493	0.00332886	0.018371	0.013084	CCL5/GNA15/S1PR4/RGS2/PTAFR/APOA1/CYR61/P2RY6	8
BP	GO:0097327	response to antineoplastic agent	8/481	95/18493	0.00332886	0.018371	0.013084	ICAM1/ZC3H12A/HMOX1/PTAFR/EGR1/DDIT4/EDN1/SERPINF1	8
BP	GO:0051701	interaction with host	13/481	209/18493	0.00334673	0.018445	0.0131367	ICAM1/CD74/TNFRSF14/ZC3H12A/CCR5/SELPLG/SLAMF1/ITGB7/MRC1/ITGB3/FCN1/CD86/CLDN6	13
BP	GO:0007568	aging	17/481	311/18493	0.00335475	0.0184645	0.0131506	SOD2/ICAM1/TNFRSF1B/PTGS2/LRRK2/NAMPT/VCAM1/ITGB2/IL15/IGFBP2/FOS/KYNU/CRYAB/EDN1/SERPINF1/KRT16/MMP7	17
BP	GO:0031589	cell-substrate adhesion	18/481	338/18493	0.00340428	0.0187122	0.013327	NINJ1/MYO1G/RAC2/CD44/ITGAL/VCAM1/FERMT3/ITGB2/PARVG/PECAM1/GBP1/MMP12/ITGB7/APOA1/CCR7/ITGB3/PLAU/CYR61	18
BP	GO:0034614	cellular response to reactive oxygen species	11/481	162/18493	0.00347771	0.0190904	0.0135964	SOD2/IL6/IL18RAP/LRRK2/TNFAIP3/NR4A3/NCF1/MMP9/KLF4/FOS/SOD3	11
BP	GO:0097755	positive regulation of blood vessel diameter	6/481	57/18493	0.00354657	0.0194412	0.0138462	SOD2/HMOX1/RGS2/ADRB2/BDKRB2/PTAFR	6
BP	GO:0010657	muscle cell apoptotic process	8/481	96/18493	0.00355103	0.0194412	0.0138462	SOD2/IFNG/ZC3H12A/HMOX1/HEY2/GNGT1/LTK/EDN1	8
BP	GO:0043407	negative regulation of MAP kinase activity	7/481	76/18493	0.00359226	0.0196409	0.0139884	LYN/CD300A/IL1B/DUSP2/DUSP1/RGS2/DUSP5	7
BP	GO:0097193	intrinsic apoptotic signaling pathway	16/481	287/18493	0.00360895	0.0196965	0.0140281	SOD2/TNFRSF1B/CD74/NUPR1/PTGS2/LRRK2/CD44/HMOX1/PLAUR/PMAIP1/VNN1/SNAI1/LCK/MMP9/BDKRB2/DDIT4	16
BP	GO:0030225	macrophage differentiation	5/481	40/18493	0.00362153	0.0196965	0.0140281	TLR2/HCLS1/CSF1R/C1QC/MMP9	5
BP	GO:0051281	positive regulation of release of sequestered calcium ion into cytosol	5/481	40/18493	0.00362153	0.0196965	0.0140281	CXCL9/BDKRB1/P2RY6/CXCL11/CXCL10	5
BP	GO:1900015	regulation of cytokine production involved in inflammatory response	5/481	40/18493	0.00362153	0.0196965	0.0140281	TLR6/NOD2/GBP5/ZC3H12A/IL1R2	5
BP	GO:0002230	positive regulation of defense response to virus by host	4/481	25/18493	0.0037051	0.0200454	0.0142765	ZC3H12A/APOBEC3G/AIM2/TMEM173	4
BP	GO:0032461	positive regulation of protein oligomerization	4/481	25/18493	0.0037051	0.0200454	0.0142765	PMAIP1/AIM2/MMP1/TCL1A	4
BP	GO:0046885	regulation of hormone biosynthetic process	4/481	25/18493	0.0037051	0.0200454	0.0142765	IFNG/GFI1/IL1B/EGR1	4
BP	GO:0050901	leukocyte tethering or rolling	4/481	25/18493	0.0037051	0.0200454	0.0142765	VCAM1/SELPLG/ITGB7/PTAFR	4
BP	GO:0070302	regulation of stress-activated protein kinase signaling cascade	14/481	237/18493	0.00378138	0.0204314	0.0145514	TLR6/NOD2/LYN/ZC3H12A/IL1B/DUSP1/SLAMF1/NCF1/GADD45B/MLKL/FCGR2B/CD27/CCR7/EDN1	14
BP	GO:0048015	phosphatidylinositol-mediated signaling	11/481	164/18493	0.00381797	0.0206021	0.014673	OSM/CCL5/IER3/HCLS1/NCF1/CSF1R/KLF4/PTAFR/ERBB4/LTK/EDN1	11
BP	GO:0042542	response to hydrogen peroxide	10/481	141/18493	0.00384278	0.0206549	0.0147106	IL6/IL18RAP/LRRK2/TNFAIP3/HMOX1/DUSP1/NR4A3/KLF4/CRYAB/AREG	10
BP	GO:0045807	positive regulation of endocytosis	10/481	141/18493	0.00384278	0.0206549	0.0147106	B2M/CCL2/SIRPG/LRRK2/IL1B/CD14/ITGAM/NCKAP1L/FCGR2B/C3	10
BP	GO:0071236	cellular response to antibiotic	10/481	141/18493	0.00384278	0.0206549	0.0147106	IL6/IL18RAP/LRRK2/TNFAIP3/ZC3H12A/NR4A3/CYBB/KLF4/EGR1/CCL7	10
BP	GO:0010518	positive regulation of phospholipase activity	6/481	58/18493	0.00387079	0.0207784	0.0147986	CCL5/GNA15/S1PR4/PTAFR/CYR61/P2RY6	6
BP	GO:0051591	response to cAMP	8/481	98/18493	0.00402967	0.0216032	0.015386	DUSP1/THBD/JUNB/FOS/PTAFR/FOSB/AQP9/AREG	8
BP	GO:0032715	negative regulation of interleukin-6 production	5/481	41/18493	0.00403798	0.0216197	0.0153978	TNFAIP3/ZC3H12A/HAVCR2/SLAMF1/NCKAP1L	5
BP	GO:0001771	immunological synapse formation	3/481	13/18493	0.00411721	0.0218456	0.0155586	PRF1/HAVCR2/CCR7	3
BP	GO:0002693	positive regulation of cellular extravasation	3/481	13/18493	0.00411721	0.0218456	0.0155586	ICAM1/ADAM8/PTAFR	3
BP	GO:0032310	prostaglandin secretion	3/481	13/18493	0.00411721	0.0218456	0.0155586	P2RX7/IL1B/EDN1	3
BP	GO:0035745	T-helper 2 cell cytokine production	3/481	13/18493	0.00411721	0.0218456	0.0155586	IL6/TBX21/NLRP3	3
BP	GO:0045086	positive regulation of interleukin-2 biosynthetic process	3/481	13/18493	0.00411721	0.0218456	0.0155586	IL1B/CARD11/CD86	3
BP	GO:0048302	regulation of isotype switching to IgG isotypes	3/481	13/18493	0.00411721	0.0218456	0.0155586	TBX21/CD40/IL27RA	3
BP	GO:0071352	cellular response to interleukin-2	3/481	13/18493	0.00411721	0.0218456	0.0155586	IL2RB/IL2RA/IL2RG	3
BP	GO:0038127	ERBB signaling pathway	10/481	143/18493	0.00424654	0.0225028	0.0160267	FASLG/PLAUR/MATK/NCF1/HBEGF/MMP9/ERBB4/PIGR/EFEMP1/AREG	10
BP	GO:0002360	T cell lineage commitment	4/481	26/18493	0.00429004	0.0226752	0.0161495	BATF/IL6/TBX21/IL7	4
BP	GO:0036336	dendritic cell migration	4/481	26/18493	0.00429004	0.0226752	0.0161495	CCL5/GPR183/CCR5/CCR7	4
BP	GO:0099024	plasma membrane invagination	9/481	121/18493	0.00437241	0.0230794	0.0164374	CD300A/ITGB2/AIF1/ITGAM/NCKAP1L/BIN2/FCGR2B/C3/IGLL1	9
BP	GO:0048017	inositol lipid-mediated signaling	11/481	167/18493	0.00437771	0.0230794	0.0164374	OSM/CCL5/IER3/HCLS1/NCF1/CSF1R/KLF4/PTAFR/ERBB4/LTK/EDN1	11
BP	GO:0002437	inflammatory response to antigenic stimulus	5/481	42/18493	0.00448755	0.0235084	0.0167429	ICAM1/IL2RA/FCGR2B/C3/CCR7	5
BP	GO:0032459	regulation of protein oligomerization	5/481	42/18493	0.00448755	0.0235084	0.0167429	PMAIP1/AIM2/MMP1/CRYAB/TCL1A	5
BP	GO:0042088	T-helper 1 type immune response	5/481	42/18493	0.00448755	0.0235084	0.0167429	IL4R/IL18RAP/HAVCR2/IL1B/IL27RA	5
BP	GO:0045581	negative regulation of T cell differentiation	5/481	42/18493	0.00448755	0.0235084	0.0167429	IL4R/CD74/TBX21/ZC3H12A/IRF1	5
BP	GO:0071675	regulation of mononuclear cell migration	5/481	42/18493	0.00448755	0.0235084	0.0167429	LYN/CCL5/AIF1/DUSP1/CXCL10	5
BP	GO:0060135	maternal process involved in female pregnancy	6/481	60/18493	0.00458439	0.0239852	0.0170825	PTGS2/PRDM1/HAVCR2/RGS2/JUNB/MMP7	6
BP	GO:0008277	regulation of G protein-coupled receptor signaling pathway	10/481	145/18493	0.00468305	0.0244704	0.017428	LRRK2/CCL5/RGS1/PLEK/RGS2/RGS18/ADRB2/C3/RGS16/EDN1	10
BP	GO:1902930	regulation of alcohol biosynthetic process	7/481	80/18493	0.00477851	0.0249377	0.0177608	IFNG/GFI1/IL1B/PLEK/PTAFR/HRH1/P2RY6	7
BP	GO:0032147	activation of protein kinase activity	17/481	323/18493	0.00489594	0.0255183	0.0181743	TLR6/NOD2/CD74/P2RX7/LRRK2/CCL5/FPR1/CD300A/IL1B/SAA1/GADD45B/NCKAP1L/DUSP5/MLKL/ADRB2/LPAR3/ITGB3	17
BP	GO:0098742	cell-cell adhesion via plasma-membrane adhesion molecules	15/481	270/18493	0.00490304	0.025523	0.0181777	ICAM1/ITGAL/VCAM1/ITGB2/IGSF9/ITGAM/DSC1/CD84/PECAM1/DSC2/KLF4/IGSF21/APOA1/CLDN6/CDH2	15
BP	GO:0002825	regulation of T-helper 1 type immune response	4/481	27/18493	0.0049342	0.025608	0.0182382	IL4R/HAVCR2/IL1B/IL27RA	4
BP	GO:0045932	negative regulation of muscle contraction	4/481	27/18493	0.0049342	0.025608	0.0182382	PTGS2/ZC3H12A/RGS2/ADRB2	4
BP	GO:0072376	protein activation cascade	12/481	194/18493	0.00493797	0.025608	0.0182382	C1QB/C1QA/C1R/C1QC/C1S/C3/FCN1/CFD/VSIG4/F13A1/IGLL1/C4BPA	12
BP	GO:0071548	response to dexamethasone	5/481	43/18493	0.00497163	0.0257502	0.0183395	ICAM1/PTAFR/DDIT4/EDN1/SERPINF1	5
BP	GO:0006956	complement activation	11/481	170/18493	0.00500083	0.0258366	0.018401	C1QB/C1QA/C1R/C1QC/C1S/C3/FCN1/CFD/VSIG4/IGLL1/C4BPA	11
BP	GO:0070613	regulation of protein processing	11/481	170/18493	0.00500083	0.0258366	0.018401	BIRC3/LRRK2/ADAM8/C1QB/C1QA/C1R/C1QC/C1S/C3/IL1R2/C4BPA	11
BP	GO:0097756	negative regulation of blood vessel diameter	7/481	81/18493	0.00511641	0.0260974	0.0185868	ICAM1/PTGS2/CD38/BDKRB2/PTAFR/HRH1/EDN1	7
BP	GO:0006878	cellular copper ion homeostasis	3/481	14/18493	0.00513981	0.0260974	0.0185868	ATP7B/MT2A/SLC31A2	3
BP	GO:0006957	complement activation, alternative pathway	3/481	14/18493	0.00513981	0.0260974	0.0185868	C3/CFD/VSIG4	3
BP	GO:0032352	positive regulation of hormone metabolic process	3/481	14/18493	0.00513981	0.0260974	0.0185868	IFNG/IL1B/EGR1	3
BP	GO:0032823	regulation of natural killer cell differentiation	3/481	14/18493	0.00513981	0.0260974	0.0185868	PRDM1/ZNF683/IL15	3
BP	GO:0035589	G protein-coupled purinergic nucleotide receptor signaling pathway	3/481	14/18493	0.00513981	0.0260974	0.0185868	GPR171/PTAFR/P2RY6	3
BP	GO:0044546	NLRP3 inflammasome complex assembly	3/481	14/18493	0.00513981	0.0260974	0.0185868	TLR6/GBP5/NLRP3	3
BP	GO:0045408	regulation of interleukin-6 biosynthetic process	3/481	14/18493	0.00513981	0.0260974	0.0185868	TLR6/TLR1/PTAFR	3
BP	GO:0045591	positive regulation of regulatory T cell differentiation	3/481	14/18493	0.00513981	0.0260974	0.0185868	HLA-G/IFNG/LILRB2	3
BP	GO:0048291	isotype switching to IgG isotypes	3/481	14/18493	0.00513981	0.0260974	0.0185868	TBX21/CD40/IL27RA	3
BP	GO:0051547	regulation of keratinocyte migration	3/481	14/18493	0.00513981	0.0260974	0.0185868	HBEGF/MMP9/EPPK1	3
BP	GO:0051709	regulation of killing of cells of other organism	3/481	14/18493	0.00513981	0.0260974	0.0185868	IFNG/P2RX7/PRF1	3
BP	GO:0060732	positive regulation of inositol phosphate biosynthetic process	3/481	14/18493	0.00513981	0.0260974	0.0185868	PTAFR/HRH1/P2RY6	3
BP	GO:0070669	response to interleukin-2	3/481	14/18493	0.00513981	0.0260974	0.0185868	IL2RB/IL2RA/IL2RG	3
BP	GO:0045862	positive regulation of proteolysis	18/481	352/18493	0.00517557	0.0262466	0.0186931	IFNG/PLK3/TNFRSF1B/LYN/CASP1/FASLG/LRRK2/ADAM8/ZC3H12A/IL1B/CTSH/PMAIP1/LCK/NLRP3/TNFSF10/AIM2/C3/CYR61	18
BP	GO:0006940	regulation of smooth muscle contraction	6/481	62/18493	0.00539042	0.0272537	0.0194103	PTGS2/RGS2/ADRB2/PTAFR/SPHK1/EDN1	6
BP	GO:0046622	positive regulation of organ growth	6/481	62/18493	0.00539042	0.0272537	0.0194103	PIM1/HEY2/IL7/ERBB4/EDN1/CACNA2D2	6
BP	GO:0045765	regulation of angiogenesis	19/481	381/18493	0.00539396	0.0272537	0.0194103	IL6/PTGS2/FASLG/TNFAIP3/ZC3H12A/CD40/HMOX1/IL1B/ITGB2/CTSH/CYBB/CXCL13/KLF4/PRKCB/C3/CXCL10/SPHK1/SPINK5/SERPINF1	19
BP	GO:1903317	regulation of protein maturation	11/481	172/18493	0.00545384	0.0275226	0.0196018	BIRC3/LRRK2/ADAM8/C1QB/C1QA/C1R/C1QC/C1S/C3/IL1R2/C4BPA	11
BP	GO:0050818	regulation of coagulation	7/481	82/18493	0.00547194	0.0275802	0.0196429	LYN/PLAUR/PLEK/THBD/PROCR/PLAU/EDN1	7
BP	GO:0002639	positive regulation of immunoglobulin production	5/481	44/18493	0.00549158	0.0276117	0.0196653	HLA-E/IL4R/IL6/TBX21/CD40	5
BP	GO:0007157	heterophilic cell-cell adhesion via plasma membrane cell adhesion molecules	5/481	44/18493	0.00549158	0.0276117	0.0196653	ICAM1/ITGAL/VCAM1/IGSF21/CDH2	5
BP	GO:0032958	inositol phosphate biosynthetic process	4/481	28/18493	0.00564016	0.0282899	0.0201483	PLEK/PTAFR/HRH1/P2RY6	4
BP	GO:1904646	cellular response to amyloid-beta	4/481	28/18493	0.00564016	0.0282899	0.0201483	TLR6/NAMPT/ADRB2/FCGR2B	4
BP	GO:0002455	humoral immune response mediated by circulating immunoglobulin	10/481	149/18493	0.00566149	0.0283624	0.0202	C1QB/C1QA/HLA-DQB1/C1R/C1QC/FCGR2B/C1S/C3/IGLL1/C4BPA	10
BP	GO:0070588	calcium ion transmembrane transport	16/481	302/18493	0.00586047	0.0293237	0.0208846	LYN/CCL3/P2RX7/FASLG/TRPV2/CCR5/LCK/CXCL9/BDKRB1/CCR7/P2RY6/RRAD/CXCL11/CXCL10/GEM/CACNA2D2	16
BP	GO:0000187	activation of MAPK activity	10/481	150/18493	0.00592939	0.0296326	0.0211046	NOD2/CD74/P2RX7/LRRK2/FPR1/IL1B/SAA1/DUSP5/MLKL/LPAR3	10
BP	GO:0006939	smooth muscle contraction	8/481	105/18493	0.00610556	0.0304393	0.0216792	PTGS2/RGS2/ADRB2/CD38/BDKRB2/PTAFR/SPHK1/EDN1	8
BP	GO:0032526	response to retinoic acid	8/481	105/18493	0.00610556	0.0304393	0.0216792	LYN/CTSH/DUSP1/IGFBP2/CD38/KLF4/LTK/SERPINF1	8
BP	GO:0008625	extrinsic apoptotic signaling pathway via death domain receptors	7/481	84/18493	0.00623815	0.0308962	0.0220046	ICAM1/FASLG/TNFAIP3/HMOX1/PMAIP1/TNFSF10/ATF3	7
BP	GO:0045766	positive regulation of angiogenesis	12/481	200/18493	0.00626351	0.0308962	0.0220046	PTGS2/ZC3H12A/CD40/HMOX1/IL1B/ITGB2/CTSH/CYBB/KLF4/PRKCB/C3/SPHK1	12
BP	GO:0042306	regulation of protein import into nucleus	6/481	64/18493	0.00629552	0.0308962	0.0220046	IFNG/PTGS2/LRRK2/ZC3H12A/HCLS1/TMEM173	6
BP	GO:0002467	germinal center formation	3/481	15/18493	0.00630199	0.0308962	0.0220046	TNFSF13B/TNFAIP3/CXCL13	3
BP	GO:0010820	positive regulation of T cell chemotaxis	3/481	15/18493	0.00630199	0.0308962	0.0220046	CCL5/CXCL13/TNFSF14	3
BP	GO:0015732	prostaglandin transport	3/481	15/18493	0.00630199	0.0308962	0.0220046	P2RX7/IL1B/EDN1	3
BP	GO:0030852	regulation of granulocyte differentiation	3/481	15/18493	0.00630199	0.0308962	0.0220046	HCLS1/C1QC/EVI2B	3
BP	GO:0032740	positive regulation of interleukin-17 production	3/481	15/18493	0.00630199	0.0308962	0.0220046	OSM/NOD2/IL15	3
BP	GO:0034116	positive regulation of heterotypic cell-cell adhesion	3/481	15/18493	0.00630199	0.0308962	0.0220046	CD44/IL1B/LCK	3
BP	GO:0034356	NAD biosynthesis via nicotinamide riboside salvage pathway	3/481	15/18493	0.00630199	0.0308962	0.0220046	PTGS2/NAMPT/NNMT	3
BP	GO:0043518	negative regulation of DNA damage response, signal transduction by p53 class mediator	3/481	15/18493	0.00630199	0.0308962	0.0220046	CD74/CD44/SNAI1	3
BP	GO:0046629	gamma-delta T cell activation	3/481	15/18493	0.00630199	0.0308962	0.0220046	NOD2/NCKAP1L/EGR3	3
BP	GO:0048569	post-embryonic animal organ development	3/481	15/18493	0.00630199	0.0308962	0.0220046	KLF4/MFAP2/EFEMP1	3
BP	GO:2001185	regulation of CD8-positive, alpha-beta T cell activation	3/481	15/18493	0.00630199	0.0308962	0.0220046	HLA-E/IRF1/NCKAP1L	3
BP	GO:0042036	negative regulation of cytokine biosynthetic process	4/481	29/18493	0.00641041	0.0313162	0.0223037	IL6/LAG3/ZFP36/KLF4	4
BP	GO:0045954	positive regulation of natural killer cell mediated cytotoxicity	4/481	29/18493	0.00641041	0.0313162	0.0223037	CRTAM/IL18RAP/LAG3/VAV1	4
BP	GO:0090200	positive regulation of release of cytochrome c from mitochondria	4/481	29/18493	0.00641041	0.0313162	0.0223037	PLAUR/PMAIP1/MMP9/TNFSF10	4
BP	GO:0019359	nicotinamide nucleotide biosynthetic process	8/481	106/18493	0.00645822	0.0314752	0.0224169	PTGS2/P2RX7/NAMPT/NNMT/HK3/FBP1/DDIT4/KYNU	8
BP	GO:0019363	pyridine nucleotide biosynthetic process	8/481	106/18493	0.00645822	0.0314752	0.0224169	PTGS2/P2RX7/NAMPT/NNMT/HK3/FBP1/DDIT4/KYNU	8
BP	GO:0010324	membrane invagination	9/481	129/18493	0.00662095	0.0322303	0.0229547	CD300A/ITGB2/AIF1/ITGAM/NCKAP1L/BIN2/FCGR2B/C3/IGLL1	9
BP	GO:0045824	negative regulation of innate immune response	5/481	46/18493	0.00664454	0.032269	0.0229823	NLRC5/HLA-E/TNFAIP3/HAVCR2/MMP12	5
BP	GO:1900744	regulation of p38MAPK cascade	5/481	46/18493	0.00664454	0.032269	0.0229823	ZC3H12A/IL1B/DUSP1/NCF1/GADD45B	5
BP	GO:0050792	regulation of viral process	11/481	177/18493	0.00672871	0.0326394	0.0232461	CCL4/CCL3/CD74/CCL5/ZC3H12A/APOBEC3G/ISG20/ZFP36/FCN1/OASL/LAMP3	11
BP	GO:0032481	positive regulation of type I interferon production	6/481	65/18493	0.00678729	0.0328849	0.0234209	TLR2/CD14/IRF1/ZBP1/MMP12/TMEM173	6
BP	GO:0048545	response to steroid hormone	19/481	390/18493	0.00686959	0.0332446	0.0236771	ICAM1/TLR2/IL6/PTGS2/AIF1/DUSP1/NR4A3/CYBB/ZFP36/IGFBP2/CD38/FOS/PTAFR/NR4A1/DDIT4/FOSB/EDN1/AREG/SERPINF1	19
BP	GO:0031669	cellular response to nutrient levels	13/481	228/18493	0.00689557	0.0332923	0.0237111	ICAM1/PTGS2/P2RX7/LRRK2/NAMPT/ZC3H12A/HMOX1/PMAIP1/CYBB/DSC2/PIM1/IL15/ATF3	13
BP	GO:0051896	regulation of protein kinase B signaling	13/481	228/18493	0.00689557	0.0332923	0.0237111	OSM/CCL3/ADAM8/ICOS/VAV1/HCLS1/HBEGF/LCK/MST1R/KLF4/ERBB4/CCR7/CD86	13
BP	GO:1904019	epithelial cell apoptotic process	8/481	108/18493	0.0072096	0.0347678	0.0247619	CCL2/ICAM1/IL6/FASLG/TNFAIP3/CD40/HMOX1/ZFP36	8
BP	GO:0032733	positive regulation of interleukin-10 production	4/481	30/18493	0.00724734	0.0348277	0.0248046	NOD2/TLR2/CD83/TIGIT	4
BP	GO:0032743	positive regulation of interleukin-2 production	4/481	30/18493	0.00724734	0.0348277	0.0248046	IL1B/CD83/CARD11/CD86	4
BP	GO:0032814	regulation of natural killer cell activation	4/481	30/18493	0.00724734	0.0348277	0.0248046	PRDM1/HAVCR2/ZNF683/IL15	4
BP	GO:0019915	lipid storage	6/481	66/18493	0.00730632	0.0350703	0.0249774	IL6/ZC3H12A/IL1B/C3/APOA1/ITGB3	6
BP	GO:0007187	G protein-coupled receptor signaling pathway, coupled to cyclic nucleotide second messenger	14/481	256/18493	0.00736725	0.0353217	0.0251565	CCL2/RGS1/GNA15/FPR1/S1PR4/RGS2/ADRB2/CXCL9/HRH1/MARCO/LPAR3/CXCL11/CXCL10/EDN1	14
BP	GO:0002295	T-helper cell lineage commitment	3/481	16/18493	0.00760827	0.0359799	0.0256253	BATF/IL6/TBX21	3
BP	GO:0002922	positive regulation of humoral immune response	3/481	16/18493	0.00760827	0.0359799	0.0256253	FCGR2B/C3/CCR7	3
BP	GO:0032305	positive regulation of icosanoid secretion	3/481	16/18493	0.00760827	0.0359799	0.0256253	P2RX7/IL1B/EDN1	3
BP	GO:0033033	negative regulation of myeloid cell apoptotic process	3/481	16/18493	0.00760827	0.0359799	0.0256253	NOD2/CCL5/CCR5	3
BP	GO:0033158	regulation of protein import into nucleus, translocation	3/481	16/18493	0.00760827	0.0359799	0.0256253	IFNG/LRRK2/TMEM173	3
BP	GO:0042226	interleukin-6 biosynthetic process	3/481	16/18493	0.00760827	0.0359799	0.0256253	TLR6/TLR1/PTAFR	3
BP	GO:0043252	sodium-independent organic anion transport	3/481	16/18493	0.00760827	0.0359799	0.0256253	SLCO4A1/SLCO6A1/SLCO2B1	3
BP	GO:0045623	negative regulation of T-helper cell differentiation	3/481	16/18493	0.00760827	0.0359799	0.0256253	IL4R/TBX21/ZC3H12A	3
BP	GO:0045986	negative regulation of smooth muscle contraction	3/481	16/18493	0.00760827	0.0359799	0.0256253	PTGS2/RGS2/ADRB2	3
BP	GO:1900017	positive regulation of cytokine production involved in inflammatory response	3/481	16/18493	0.00760827	0.0359799	0.0256253	TLR6/NOD2/GBP5	3
BP	GO:1905874	regulation of postsynaptic density organization	3/481	16/18493	0.00760827	0.0359799	0.0256253	LILRB2/LRRTM1/CDH2	3
BP	GO:0072525	pyridine-containing compound biosynthetic process	8/481	109/18493	0.00760913	0.0359799	0.0256253	PTGS2/P2RX7/NAMPT/NNMT/HK3/FBP1/DDIT4/KYNU	8
BP	GO:0051403	stress-activated MAPK cascade	15/481	284/18493	0.0076994	0.0363651	0.0258996	TLR6/NOD2/ZC3H12A/IL1B/DUSP1/SLAMF1/NCF1/GADD45B/MLKL/ZFP36/FCGR2B/CD27/CCR7/CRYAB/EDN1	15
BP	GO:2001236	regulation of extrinsic apoptotic signaling pathway	10/481	156/18493	0.00775052	0.0365648	0.0260418	ICAM1/FASLG/TNFAIP3/HMOX1/IL1B/PMAIP1/G0S2/TNFSF10/IL7/ATF3	10
BP	GO:1904589	regulation of protein import	6/481	67/18493	0.00785341	0.0370079	0.0263573	IFNG/PTGS2/LRRK2/ZC3H12A/HCLS1/TMEM173	6
BP	GO:0045933	positive regulation of muscle contraction	5/481	48/18493	0.0079571	0.0374537	0.0266749	PTGS2/RGS2/PTAFR/SPHK1/EDN1	5
BP	GO:0006919	activation of cysteine-type endopeptidase activity involved in apoptotic process	7/481	88/18493	0.00800672	0.0376443	0.0268106	CASP1/FASLG/CTSH/PMAIP1/LCK/NLRP3/TNFSF10	7
BP	GO:0031098	stress-activated protein kinase signaling cascade	16/481	313/18493	0.00814641	0.038073	0.027116	TLR6/NOD2/LYN/ZC3H12A/IL1B/DUSP1/SLAMF1/NCF1/GADD45B/MLKL/ZFP36/FCGR2B/CD27/CCR7/CRYAB/EDN1	16
BP	GO:0044319	wound healing, spreading of cells	4/481	31/18493	0.00815324	0.038073	0.027116	CD44/HBEGF/MMP12/CYR61	4
BP	GO:0045742	positive regulation of epidermal growth factor receptor signaling pathway	4/481	31/18493	0.00815324	0.038073	0.027116	FASLG/PLAUR/NCF1/MMP9	4
BP	GO:0090505	epiboly involved in wound healing	4/481	31/18493	0.00815324	0.038073	0.027116	CD44/HBEGF/MMP12/CYR61	4
BP	GO:1900745	positive regulation of p38MAPK cascade	4/481	31/18493	0.00815324	0.038073	0.027116	ZC3H12A/IL1B/NCF1/GADD45B	4
BP	GO:1904645	response to amyloid-beta	4/481	31/18493	0.00815324	0.038073	0.027116	TLR6/NAMPT/ADRB2/FCGR2B	4
BP	GO:0043409	negative regulation of MAPK cascade	11/481	182/18493	0.00822588	0.0383689	0.0273267	LYN/P2RX7/CD300A/IL1B/DUSP2/DUSP1/RGS2/GBP1/DUSP5/KLF4/ATF3	11
BP	GO:0061041	regulation of wound healing	9/481	134/18493	0.00842108	0.0391852	0.0279081	LYN/TNFAIP3/PLAUR/PLEK/THBD/HBEGF/EPPK1/PLAU/EDN1	9
BP	GO:0002220	innate immune response activating cell surface receptor signaling pathway	6/481	68/18493	0.00842938	0.0391852	0.0279081	LYN/CLEC4D/ICAM2/CLEC4E/CARD11/FCN1	6
BP	GO:0031670	cellular response to nutrient	6/481	68/18493	0.00842938	0.0391852	0.0279081	PTGS2/P2RX7/HMOX1/CYBB/PIM1/IL15	6
BP	GO:0003012	muscle system process	21/481	456/18493	0.00857634	0.0398235	0.0283627	TNFRSF1B/PTGS2/ZC3H12A/HMOX1/IL1B/AIF1/NR4A3/RGS2/DSC2/HEY2/ADRB2/MYBPC2/IL15/CD38/KLF4/BDKRB2/MYOM2/PTAFR/SPHK1/CRYAB/EDN1	21
BP	GO:0046456	icosanoid biosynthetic process	5/481	49/18493	0.00867645	0.0402431	0.0286615	ALOX5/CD74/PTGS2/ALOX5AP/EDN1	5
BP	GO:0032872	regulation of stress-activated MAPK cascade	13/481	235/18493	0.00878168	0.0406855	0.0289766	TLR6/NOD2/ZC3H12A/IL1B/DUSP1/SLAMF1/NCF1/GADD45B/MLKL/FCGR2B/CD27/CCR7/EDN1	13
BP	GO:0033135	regulation of peptidyl-serine phosphorylation	9/481	135/18493	0.00882181	0.0408256	0.0290764	IFNG/OSM/IL6/PTGS2/CD44/HCLS1/BDKRB2/DDIT4/TCL1A	9
BP	GO:0046328	regulation of JNK cascade	11/481	184/18493	0.00889242	0.0410861	0.0292619	TLR6/NOD2/IL1B/SLAMF1/NCF1/GADD45B/MLKL/FCGR2B/CD27/CCR7/EDN1	11
BP	GO:0046717	acid secretion	8/481	112/18493	0.00890795	0.0410861	0.0292619	P2RX7/IL1B/SNX10/SGK1/BDKRB2/ABCC3/AQP9/EDN1	8
BP	GO:0051149	positive regulation of muscle cell differentiation	8/481	112/18493	0.00890795	0.0410861	0.0292619	SOD2/IL4R/CTNNA2/CD53/TNFSF14/CXCL9/EDN1/CDH2	8
BP	GO:0009308	amine metabolic process	7/481	90/18493	0.00901801	0.041191	0.0293366	ODC1/VCAM1/ITGB2/ITGAM/IDO1/SLC7A7/KYNU	7
BP	GO:0002418	immune response to tumor cell	3/481	17/18493	0.00906254	0.041191	0.0293366	CRTAM/PRF1/HAVCR2	3
BP	GO:0002710	negative regulation of T cell mediated immunity	3/481	17/18493	0.00906254	0.041191	0.0293366	TBX21/FCGR2B/IL7R	3
BP	GO:0031649	heat generation	3/481	17/18493	0.00906254	0.041191	0.0293366	PTGS2/IL1B/ADRB2	3
BP	GO:0043373	CD4-positive, alpha-beta T cell lineage commitment	3/481	17/18493	0.00906254	0.041191	0.0293366	BATF/IL6/TBX21	3
BP	GO:0048535	lymph node development	3/481	17/18493	0.00906254	0.041191	0.0293366	IL15/IL7R/LTB	3
BP	GO:0055070	copper ion homeostasis	3/481	17/18493	0.00906254	0.041191	0.0293366	ATP7B/MT2A/SLC31A2	3
BP	GO:0070102	interleukin-6-mediated signaling pathway	3/481	17/18493	0.00906254	0.041191	0.0293366	IL6/SOCS3/GFI1	3
BP	GO:0072643	interferon-gamma secretion	3/481	17/18493	0.00906254	0.041191	0.0293366	BTN3A2/ZC3H12A/CD2	3
BP	GO:0090280	positive regulation of calcium ion import	3/481	17/18493	0.00906254	0.041191	0.0293366	CCL2/CCL3/TRPV2	3
BP	GO:1903978	regulation of microglial cell activation	3/481	17/18493	0.00906254	0.041191	0.0293366	LRRK2/ITGB2/ITGAM	3
BP	GO:2000193	positive regulation of fatty acid transport	3/481	17/18493	0.00906254	0.041191	0.0293366	P2RX7/IL1B/EDN1	3
BP	GO:0010574	regulation of vascular endothelial growth factor production	4/481	32/18493	0.00913028	0.041191	0.0293366	IL6/PTGS2/IL1B/C3	4
BP	GO:0035587	purinergic receptor signaling pathway	4/481	32/18493	0.00913028	0.041191	0.0293366	P2RX7/GPR171/PTAFR/P2RY6	4
BP	GO:0042311	vasodilation	4/481	32/18493	0.00913028	0.041191	0.0293366	SOD2/RGS2/ADRB2/BDKRB2	4
BP	GO:0043516	regulation of DNA damage response, signal transduction by p53 class mediator	4/481	32/18493	0.00913028	0.041191	0.0293366	CD74/CD44/PMAIP1/SNAI1	4
BP	GO:0045920	negative regulation of exocytosis	4/481	32/18493	0.00913028	0.041191	0.0293366	HMOX1/CD300A/CD84/FCGR2B	4
BP	GO:0045987	positive regulation of smooth muscle contraction	4/481	32/18493	0.00913028	0.041191	0.0293366	PTGS2/PTAFR/SPHK1/EDN1	4
BP	GO:0070207	protein homotrimerization	4/481	32/18493	0.00913028	0.041191	0.0293366	CD247/MLKL/ALOX5AP/TCL1A	4
BP	GO:0090504	epiboly	4/481	32/18493	0.00913028	0.041191	0.0293366	CD44/HBEGF/MMP12/CYR61	4
BP	GO:0014065	phosphatidylinositol 3-kinase signaling	9/481	136/18493	0.00923684	0.0416263	0.0296466	OSM/CCL5/IER3/HCLS1/NCF1/KLF4/ERBB4/LTK/EDN1	9
BP	GO:1901570	fatty acid derivative biosynthetic process	7/481	91/18493	0.00955735	0.0430145	0.0306354	ALOX5/CD74/PTGS2/ACSL1/ALOX5AP/ACSL5/EDN1	7
BP	GO:0007517	muscle organ development	19/481	403/18493	0.00956574	0.0430145	0.0306354	MAFF/NUPR1/RGS2/HBEGF/PIM1/HEY2/MYBPC2/ASB2/MYOM2/FOS/ATF3/EGR1/ERBB4/SGCG/CXCL10/EGR2/CRYAB/EGR3/EDN1	19
BP	GO:0060193	positive regulation of lipase activity	6/481	70/18493	0.00967118	0.0434414	0.0309394	CCL5/GNA15/S1PR4/PTAFR/CYR61/P2RY6	6
BP	GO:0045834	positive regulation of lipid metabolic process	9/481	138/18493	0.010111	0.0453401	0.0322917	IFNG/NOD2/LYN/PTGS2/IL1B/NR4A3/APOA1/CCR7/CYR61	9
BP	GO:0010660	regulation of muscle cell apoptotic process	7/481	92/18493	0.0101199	0.0453401	0.0322917	SOD2/IFNG/ZC3H12A/HMOX1/HEY2/LTK/EDN1	7
BP	GO:0043542	endothelial cell migration	14/481	266/18493	0.0101268	0.0453401	0.0322917	PTGS2/ZC3H12A/CD40/HMOX1/ITGB2/PECAM1/CXCL13/KLF4/NR4A1/APOA1/ITGB3/EGR3/EDN1/SERPINF1	14
BP	GO:0033028	myeloid cell apoptotic process	4/481	33/18493	0.0101805	0.0453837	0.0323227	NOD2/IL6/CCL5/CCR5	4
BP	GO:0060674	placenta blood vessel development	4/481	33/18493	0.0101805	0.0453837	0.0323227	SOCS3/JUNB/HEY2/CYR61	4
BP	GO:1901186	positive regulation of ERBB signaling pathway	4/481	33/18493	0.0101805	0.0453837	0.0323227	FASLG/PLAUR/NCF1/MMP9	4
BP	GO:1901797	negative regulation of signal transduction by p53 class mediator	4/481	33/18493	0.0101805	0.0453837	0.0323227	CD74/CD44/SNAI1/BDKRB2	4
BP	GO:0045620	negative regulation of lymphocyte differentiation	5/481	51/18493	0.0102476	0.0456332	0.0325004	IL4R/CD74/TBX21/ZC3H12A/IRF1	5
BP	GO:0019674	NAD metabolic process	6/481	71/18493	0.0103386	0.0459889	0.0327537	PTGS2/NAMPT/NNMT/HK3/CD38/KYNU	6
BP	GO:0051604	protein maturation	18/481	378/18493	0.0104408	0.0463032	0.0329776	ATP7B/SRGN/P2RX7/CASP1/BIRC3/LRRK2/ADAM8/C1QB/C1QA/CTSH/C1R/CTSS/C1QC/C1S/C3/PLAU/IL1R2/C4BPA	18
BP	GO:0045927	positive regulation of growth	14/481	267/18493	0.0104422	0.0463032	0.0329776	TRPV2/HBEGF/PIM1/HEY2/IL7/CD38/CRABP2/LPAR3/ERBB4/PRSS2/SPHK1/DIO3/EDN1/CACNA2D2	14
BP	GO:0032388	positive regulation of intracellular transport	12/481	214/18493	0.0104541	0.0463032	0.0329776	IFNG/IL4R/PLK3/PTGS2/RAC2/LRRK2/ZC3H12A/IL1B/ITGB2/ITGAM/HCLS1/TMEM173	12
BP	GO:0050807	regulation of synapse organization	12/481	214/18493	0.0104541	0.0463032	0.0329776	TLR2/LRRK2/CTNNA2/IL10RA/IGSF9/LILRB2/FCGR2B/LINGO2/NGEF/LRRTM1/SYNDIG1/CDH2	12
BP	GO:0032026	response to magnesium ion	3/481	18/18493	0.0106681	0.0468487	0.0333661	CD14/FBP1/TNFRSF11B	3
BP	GO:0032303	regulation of icosanoid secretion	3/481	18/18493	0.0106681	0.0468487	0.0333661	P2RX7/IL1B/EDN1	3
BP	GO:0043011	myeloid dendritic cell differentiation	3/481	18/18493	0.0106681	0.0468487	0.0333661	BATF/BATF2/UBD	3
BP	GO:0050765	negative regulation of phagocytosis	3/481	18/18493	0.0106681	0.0468487	0.0333661	TLR2/CD300A/FCGR2B	3
BP	GO:0051023	regulation of immunoglobulin secretion	3/481	18/18493	0.0106681	0.0468487	0.0333661	HLA-E/IL6/CD40	3
BP	GO:0060252	positive regulation of glial cell proliferation	3/481	18/18493	0.0106681	0.0468487	0.0333661	LYN/IL6/IL1B	3
BP	GO:0071243	cellular response to arsenic-containing substance	3/481	18/18493	0.0106681	0.0468487	0.0333661	ZC3H12A/HMOX1/ATF3	3
BP	GO:0090026	positive regulation of monocyte chemotaxis	3/481	18/18493	0.0106681	0.0468487	0.0333661	CCL5/AIF1/CXCL10	3
BP	GO:0002312	B cell activation involved in immune response	6/481	72/18493	0.011038	0.048422	0.0344866	BATF/TBX21/CD40/GPR183/FCGR2B/IL27RA	6
BP	GO:0002763	positive regulation of myeloid leukocyte differentiation	5/481	52/18493	0.0111017	0.0485981	0.034612	IFNG/CD74/HCLS1/FOS/EVI2B	5
BP	GO:0032720	negative regulation of tumor necrosis factor production	5/481	52/18493	0.0111017	0.0485981	0.034612	TNFAIP3/ZC3H12A/HAVCR2/LILRA4/SLAMF1	5
BP	GO:0010634	positive regulation of epithelial cell migration	10/481	165/18493	0.0112558	0.0492204	0.0350552	IFNG/PTGS2/ZC3H12A/CD40/HMOX1/CTSH/HBEGF/MMP9/ITGB3/EDN1	10
BP	GO:0010573	vascular endothelial growth factor production	4/481	34/18493	0.011306	0.0493874	0.0351741	IL6/PTGS2/IL1B/C3	4
BP	GO:0038095	Fc-epsilon receptor signaling pathway	8/481	117/18493	0.011431	0.0498809	0.0355257	LYN/LCP2/LILRA4/VAV1/NFATC1/NR4A3/FOS/CARD11	8
BP	GO:0008643	carbohydrate transport	9/481	141/18493	0.0115372	0.0502909	0.0358177	SLC2A3/IL1B/SLC2A14/NR4A3/SLC37A2/PRKCB/C3/AQP9/EDN1	9
BP	GO:1990823	response to leukemia inhibitory factor	7/481	95/18493	0.0119521	0.0518297	0.0369136	ICAM1/SOCS3/SNX10/LAPTM5/KLF4/GFPT2/GLDC	7
BP	GO:1990830	cellular response to leukemia inhibitory factor	7/481	95/18493	0.0119521	0.0518297	0.0369136	ICAM1/SOCS3/SNX10/LAPTM5/KLF4/GFPT2/GLDC	7
BP	GO:0062012	regulation of small molecule metabolic process	17/481	355/18493	0.011973	0.0518297	0.0369136	IFNG/PTGS2/P2RX7/ODC1/GFI1/IL1B/PLEK/PMAIP1/NR4A3/SNAI1/FBP1/SLC7A7/PTAFR/HRH1/EGR1/DDIT4/P2RY6	17
BP	GO:0034764	positive regulation of transmembrane transport	11/481	192/18493	0.0119849	0.0518297	0.0369136	P2RX7/NR4A3/CTSS/ADRB2/CXCL9/PTAFR/BDKRB1/C3/P2RY6/CXCL11/CXCL10	11
BP	GO:0001704	formation of primary germ layer	8/481	118/18493	0.011993	0.0518297	0.0369136	ITGB2/NR4A3/SNAI1/MMP9/KLF4/ITGB3/SOX2/LHX1	8
BP	GO:0009435	NAD biosynthetic process	5/481	53/18493	0.0120032	0.0518297	0.0369136	PTGS2/NAMPT/NNMT/HK3/KYNU	5
BP	GO:0043113	receptor clustering	5/481	53/18493	0.0120032	0.0518297	0.0369136	ITGAL/ITGB2/ITGB7/PIGR/CDH2	5
BP	GO:0045071	negative regulation of viral genome replication	5/481	53/18493	0.0120032	0.0518297	0.0369136	CCL5/ZC3H12A/APOBEC3G/ISG20/OASL	5
BP	GO:0070265	necrotic cell death	5/481	53/18493	0.0120032	0.0518297	0.0369136	BIRC3/FASLG/LY96/CD14/MLKL	5
BP	GO:0062013	positive regulation of small molecule metabolic process	9/481	142/18493	0.0120445	0.0519536	0.0370018	IFNG/PTGS2/P2RX7/IL1B/PMAIP1/NR4A3/PTAFR/HRH1/P2RY6	9
BP	GO:0002363	alpha-beta T cell lineage commitment	3/481	19/18493	0.0124276	0.0533829	0.0380198	BATF/IL6/TBX21	3
BP	GO:0030949	positive regulation of vascular endothelial growth factor receptor signaling pathway	3/481	19/18493	0.0124276	0.0533829	0.0380198	IL1B/PRKCB/ITGB3	3
BP	GO:0046641	positive regulation of alpha-beta T cell proliferation	3/481	19/18493	0.0124276	0.0533829	0.0380198	HLA-E/RASAL3/ZAP70	3
BP	GO:0071800	podosome assembly	3/481	19/18493	0.0124276	0.0533829	0.0380198	LCP1/HCK/BIN2	3
BP	GO:0033280	response to vitamin D	4/481	35/18493	0.0125084	0.053563	0.0381481	PTGS2/PIM1/IL15/CXCL10	4
BP	GO:0048246	macrophage chemotaxis	4/481	35/18493	0.0125084	0.053563	0.0381481	CCL2/CCL3/CCL5/SAA1	4
BP	GO:0051385	response to mineralocorticoid	4/481	35/18493	0.0125084	0.053563	0.0381481	CYBB/FOS/FOSB/EDN1	4
BP	GO:2001056	positive regulation of cysteine-type endopeptidase activity	9/481	143/18493	0.0125682	0.0537633	0.0382907	CASP1/FASLG/CTSH/PMAIP1/LCK/NLRP3/TNFSF10/AIM2/CYR61	9
BP	GO:0031532	actin cytoskeleton reorganization	7/481	96/18493	0.0126129	0.0538986	0.0383871	ARHGDIB/HCK/PARVG/PLEK/HCLS1/GMFG/CSF1R	7
BP	GO:0050803	regulation of synapse structure or activity	12/481	220/18493	0.0128049	0.0546626	0.0389312	TLR2/LRRK2/CTNNA2/IL10RA/IGSF9/LILRB2/FCGR2B/LINGO2/NGEF/LRRTM1/SYNDIG1/CDH2	12
BP	GO:0002381	immunoglobulin production involved in immunoglobulin mediated immune response	5/481	54/18493	0.0129531	0.0550673	0.0392195	BATF/TBX21/CD40/HLA-DQB1/IL27RA	5
BP	GO:0003170	heart valve development	5/481	54/18493	0.0129531	0.0550673	0.0392195	TNFRSF1B/PRDM1/SNAI1/HEY2/CYR61	5
BP	GO:0043551	regulation of phosphatidylinositol 3-kinase activity	5/481	54/18493	0.0129531	0.0550673	0.0392195	NOD2/LYN/SOCS3/KLF4/CCR7	5
BP	GO:1903556	negative regulation of tumor necrosis factor superfamily cytokine production	5/481	54/18493	0.0129531	0.0550673	0.0392195	TNFAIP3/ZC3H12A/HAVCR2/LILRA4/SLAMF1	5
BP	GO:0007173	epidermal growth factor receptor signaling pathway	8/481	120/18493	0.0131776	0.0559643	0.0398583	FASLG/PLAUR/NCF1/HBEGF/MMP9/PIGR/EFEMP1/AREG	8
BP	GO:0007200	phospholipase C-activating G protein-coupled receptor signaling pathway	7/481	97/18493	0.0132996	0.056424	0.0401857	GNA15/FPR1/HRH1/LPAR3/FPR3/P2RY6/EDN1	7
BP	GO:0019216	regulation of lipid metabolic process	18/481	388/18493	0.0133524	0.0565901	0.040304	IFNG/NOD2/LYN/PTGS2/ACSL1/SOCS3/GFI1/IL1B/NR4A3/SNAI1/G0S2/KLF4/EGR1/C3/APOA1/CCR7/CYR61/SERPINA3	18
BP	GO:0019362	pyridine nucleotide metabolic process	9/481	145/18493	0.0136663	0.0577679	0.0411428	PTGS2/P2RX7/NAMPT/NNMT/HK3/FBP1/CD38/DDIT4/KYNU	9
BP	GO:0046496	nicotinamide nucleotide metabolic process	9/481	145/18493	0.0136663	0.0577679	0.0411428	PTGS2/P2RX7/NAMPT/NNMT/HK3/FBP1/CD38/DDIT4/KYNU	9
BP	GO:0007160	cell-matrix adhesion	12/481	222/18493	0.0136723	0.0577679	0.0411428	NINJ1/CD44/ITGAL/VCAM1/ITGB2/PARVG/PECAM1/MMP12/ITGB7/CCR7/ITGB3/PLAU	12
BP	GO:0030212	hyaluronan metabolic process	4/481	36/18493	0.0137896	0.058026	0.0413267	CD44/IL1B/PIM1/IL15	4
BP	GO:0032350	regulation of hormone metabolic process	4/481	36/18493	0.0137896	0.058026	0.0413267	IFNG/GFI1/IL1B/EGR1	4
BP	GO:0034405	response to fluid shear stress	4/481	36/18493	0.0137896	0.058026	0.0413267	PTGS2/P2RX7/KLF4/TFPI2	4
BP	GO:1904037	positive regulation of epithelial cell apoptotic process	4/481	36/18493	0.0137896	0.058026	0.0413267	CCL2/IL6/FASLG/CD40	4
BP	GO:0070498	interleukin-1-mediated signaling pathway	5/481	55/18493	0.0139525	0.0586516	0.0417722	NOD2/IL6/IL1B/EGR1/IL1R2	5
BP	GO:0034109	homotypic cell-cell adhesion	6/481	76/18493	0.0141715	0.0594498	0.0423407	LYN/CCL5/FERMT3/PLEK/DSC2/ITGB3	6
BP	GO:0072332	intrinsic apoptotic signaling pathway by p53 class mediator	6/481	76/18493	0.0141715	0.0594498	0.0423407	CD74/NUPR1/CD44/PMAIP1/BDKRB2/DDIT4	6
BP	GO:0010950	positive regulation of endopeptidase activity	10/481	171/18493	0.0141856	0.0594498	0.0423407	LYN/CASP1/FASLG/CTSH/PMAIP1/LCK/NLRP3/TNFSF10/AIM2/CYR61	10
BP	GO:0043371	negative regulation of CD4-positive, alpha-beta T cell differentiation	3/481	20/18493	0.0143432	0.0599884	0.0427243	IL4R/TBX21/ZC3H12A	3
BP	GO:0060716	labyrinthine layer blood vessel development	3/481	20/18493	0.0143432	0.0599884	0.0427243	JUNB/HEY2/CYR61	3
BP	GO:0050853	B cell receptor signaling pathway	8/481	122/18493	0.0144456	0.0603559	0.042986	LYN/CD300A/MNDA/NCKAP1L/LCK/CD38/PRKCB/IGLL1	8
BP	GO:0051341	regulation of oxidoreductase activity	7/481	99/18493	0.0147526	0.0615762	0.0438551	IFNG/NOD2/LRRK2/GFI1/GZMA/IL1B/EDN1	7
BP	GO:0043254	regulation of protein complex assembly	20/481	451/18493	0.0148289	0.0618322	0.0440374	TLR6/IFNG/ICAM1/LCP1/GBP5/HCK/PLEK/WIPF1/PMAIP1/HCLS1/GMFG/NCKAP1L/HEY2/PIEZO1/AIM2/CXCL13/CCR7/MMP1/CRYAB/TCL1A	20
BP	GO:0032386	regulation of intracellular transport	19/481	422/18493	0.0149702	0.062358	0.044412	IFNG/IL4R/PLK3/LYN/LCP1/PTGS2/RAC2/LRRK2/ZC3H12A/HMOX1/CD300A/IL1B/ITGB2/ITGAM/HCLS1/CD84/TMEM173/PRKCB/CRYAB	19
BP	GO:0050819	negative regulation of coagulation	5/481	56/18493	0.0150024	0.0624075	0.0444472	PLAUR/THBD/PROCR/PLAU/EDN1	5
BP	GO:0030193	regulation of blood coagulation	6/481	77/18493	0.0150425	0.0624075	0.0444472	LYN/PLAUR/PLEK/THBD/PLAU/EDN1	6
BP	GO:1900046	regulation of hemostasis	6/481	77/18493	0.0150425	0.0624075	0.0444472	LYN/PLAUR/PLEK/THBD/PLAU/EDN1	6
BP	GO:1903901	negative regulation of viral life cycle	6/481	77/18493	0.0150425	0.0624075	0.0444472	CCL5/ZC3H12A/APOBEC3G/ISG20/FCN1/OASL	6
BP	GO:0010831	positive regulation of myotube differentiation	4/481	37/18493	0.0151512	0.0627952	0.0447233	IL4R/CD53/TNFSF14/CXCL9	4
BP	GO:0034767	positive regulation of ion transmembrane transport	9/481	148/18493	0.0154445	0.0639468	0.0455435	P2RX7/CTSS/ADRB2/CXCL9/PTAFR/BDKRB1/P2RY6/CXCL11/CXCL10	9
BP	GO:0010522	regulation of calcium ion transport into cytosol	7/481	100/18493	0.0155201	0.064131	0.0456747	LYN/P2RX7/CXCL9/BDKRB1/P2RY6/CXCL11/CXCL10	7
BP	GO:0050848	regulation of calcium-mediated signaling	7/481	100/18493	0.0155201	0.064131	0.0456747	CCL4/CCL3/LRRK2/PLEK/GBP1/ZAP70/P2RY6	7
BP	GO:1900182	positive regulation of protein localization to nucleus	6/481	78/18493	0.0159499	0.0658413	0.0468928	IFNG/PTGS2/LRRK2/ZC3H12A/HCLS1/TMEM173	6
BP	GO:1904659	glucose transmembrane transport	7/481	101/18493	0.0163155	0.0672829	0.0479195	SLC2A3/IL1B/SLC2A14/NR4A3/PRKCB/C3/EDN1	7
BP	GO:0002861	regulation of inflammatory response to antigenic stimulus	3/481	21/18493	0.0164165	0.0673633	0.0479768	FCGR2B/C3/CCR7	3
BP	GO:0030728	ovulation	3/481	21/18493	0.0164165	0.0673633	0.0479768	IL4R/PTGS2/RGS2	3
BP	GO:0043369	CD4-positive or CD8-positive, alpha-beta T cell lineage commitment	3/481	21/18493	0.0164165	0.0673633	0.0479768	BATF/IL6/TBX21	3
BP	GO:0071498	cellular response to fluid shear stress	3/481	21/18493	0.0164165	0.0673633	0.0479768	PTGS2/KLF4/TFPI2	3
BP	GO:1904994	regulation of leukocyte adhesion to vascular endothelial cell	3/481	21/18493	0.0164165	0.0673633	0.0479768	ICAM1/KLF4/PTAFR	3
BP	GO:0046834	lipid phosphorylation	8/481	125/18493	0.0165108	0.0676829	0.0482044	SOCS3/ICOS/VAV1/HBEGF/LCK/ERBB4/CD86/SPHK1	8
BP	GO:0010955	negative regulation of protein processing	4/481	38/18493	0.0165945	0.067757	0.0482571	BIRC3/LRRK2/IL1R2/C4BPA	4
BP	GO:0032570	response to progesterone	4/481	38/18493	0.0165945	0.067757	0.0482571	TLR2/CD38/FOS/FOSB	4
BP	GO:0033238	regulation of cellular amine metabolic process	4/481	38/18493	0.0165945	0.067757	0.0482571	ODC1/ITGB2/ITGAM/SLC7A7	4
BP	GO:1903318	negative regulation of protein maturation	4/481	38/18493	0.0165945	0.067757	0.0482571	BIRC3/LRRK2/IL1R2/C4BPA	4
BP	GO:0072524	pyridine-containing compound metabolic process	9/481	150/18493	0.0167209	0.0682055	0.0485766	PTGS2/P2RX7/NAMPT/NNMT/HK3/FBP1/CD38/DDIT4/KYNU	9
BP	GO:0010632	regulation of epithelial cell migration	14/481	284/18493	0.0170738	0.0695761	0.0495527	IFNG/PTGS2/ZC3H12A/CD40/HMOX1/CTSH/HBEGF/MMP9/CXCL13/KLF4/EPPK1/ITGB3/EDN1/SERPINF1	14
BP	GO:0008630	intrinsic apoptotic signaling pathway in response to DNA damage	7/481	102/18493	0.0171393	0.0697741	0.0496938	TNFRSF1B/CD74/NUPR1/CD44/HMOX1/SNAI1/DDIT4	7
BP	GO:0043280	positive regulation of cysteine-type endopeptidase activity involved in apoptotic process	8/481	126/18493	0.0172443	0.0700503	0.0498905	CASP1/FASLG/CTSH/PMAIP1/LCK/NLRP3/TNFSF10/CYR61	8
BP	GO:0001836	release of cytochrome c from mitochondria	5/481	58/18493	0.017258	0.0700503	0.0498905	SOD2/PLAUR/PMAIP1/MMP9/TNFSF10	5
BP	GO:2000351	regulation of endothelial cell apoptotic process	5/481	58/18493	0.017258	0.0700503	0.0498905	CCL2/ICAM1/FASLG/TNFAIP3/CD40	5
CC	GO:0042611	MHC protein complex	23/494	25/19659	2.75703e-35	1.04492e-32	8.03893e-33	HLA-G/B2M/HLA-E/HLA-A/HLA-F/HLA-H/HLA-DRB5/HLA-B/HLA-DPA1/HLA-C/HLA-DRB1/HLA-DRB3/HLA-DOA/HLA-DRA/HLA-DPB1/CD74/HLA-DMA/HLA-DRB4/HLA-DQB2/HLA-DMB/HLA-DQB1/HLA-DQA2/HLA-DQA1	23
CC	GO:0071556	integral component of lumenal side of endoplasmic reticulum membrane	19/494	29/19659	4.5229e-24	5.71393e-22	4.39594e-22	HLA-G/HLA-E/HLA-A/HLA-F/HLA-H/HLA-DRB5/HLA-B/HLA-DPA1/HLA-C/HLA-DRB1/HLA-DRB3/HLA-DRA/HLA-DPB1/CD74/HLA-DRB4/HLA-DQB2/HLA-DQB1/HLA-DQA2/HLA-DQA1	19
CC	GO:0098553	lumenal side of endoplasmic reticulum membrane	19/494	29/19659	4.5229e-24	5.71393e-22	4.39594e-22	HLA-G/HLA-E/HLA-A/HLA-F/HLA-H/HLA-DRB5/HLA-B/HLA-DPA1/HLA-C/HLA-DRB1/HLA-DRB3/HLA-DRA/HLA-DPB1/CD74/HLA-DRB4/HLA-DQB2/HLA-DQB1/HLA-DQA2/HLA-DQA1	19
CC	GO:0042613	MHC class II protein complex	15/494	16/19659	1.27542e-23	1.20846e-21	9.29715e-22	HLA-DRB5/HLA-DPA1/HLA-DRB1/HLA-DRB3/HLA-DOA/HLA-DRA/HLA-DPB1/CD74/HLA-DMA/HLA-DRB4/HLA-DQB2/HLA-DMB/HLA-DQB1/HLA-DQA2/HLA-DQA1	15
CC	GO:0030666	endocytic vesicle membrane	31/494	163/19659	1.02081e-18	7.45335e-17	5.73414e-17	HLA-G/B2M/HLA-E/HLA-A/HLA-F/HLA-H/TLR6/HLA-DRB5/HLA-B/HLA-DPA1/HLA-C/HLA-DRB1/TCIRG1/HLA-DRB3/TLR2/HLA-DRA/HLA-DPB1/CD74/TLR1/TAP1/HLA-DRB4/RAC2/HLA-DQB2/HLA-DQB1/HLA-DQA2/FCGR1B/CYBB/HBEGF/CD163/HLA-DQA1/MARCO	31
CC	GO:0012507	ER to Golgi transport vesicle membrane	21/494	62/19659	1.17995e-18	7.45335e-17	5.73414e-17	HLA-G/B2M/HLA-E/HLA-A/HLA-F/HLA-H/HLA-DRB5/HLA-B/HLA-DPA1/HLA-C/HLA-DRB1/HLA-DRB3/HLA-DRA/HLA-DPB1/CD74/HLA-DRB4/HLA-DQB2/HLA-DQB1/HLA-DQA2/HLA-DQA1/AREG	21
CC	GO:0030667	secretory granule membrane	40/494	295/19659	2.86347e-18	1.55037e-16	1.19275e-16	HLA-H/TCIRG1/TNFRSF1B/TLR2/LILRB3/CLEC4D/ADAM8/CD44/TYROBP/ITGAL/FPR1/SLC2A3/CD300A/ITGB2/CD14/PLAUR/LAIR1/CD68/ITGAM/LILRB2/VNN1/CYBB/DSC1/FCGR2A/PECAM1/LRMP/NCKAP1L/FCGR3B/CD53/CD33/RAB37/GPR84/CD38/TMEM173/PTAFR/ITGB3/PLAU/PIGR/LAMP3/TMEM190	40
CC	GO:0009897	external side of plasma membrane	43/494	359/19659	1.66777e-17	7.90107e-16	6.07859e-16	B2M/PDCD1/ICAM1/CD74/P2RX7/BTN3A2/TNFRSF14/FASLG/IL2RB/CD40/LAG3/ICOS/CD69/VCAM1/FCGR3A/CD3G/ITGB2/CXCR6/CD8A/CD14/CD3D/IL2RA/CD83/CCR5/ITGAM/CSF2RA/CXCR3/PECAM1/CD2/CD33/IL2RG/CD163/FCGR2B/IL27RA/CXCL9/IGSF21/CD27/IL7R/CCR7/FCN1/CD86/CXCL10/IGLL1	43
CC	GO:0030139	endocytic vesicle	38/494	293/19659	9.40032e-17	3.95858e-15	3.04548e-15	HLA-G/B2M/HLA-E/HLA-A/HLA-F/HLA-H/TLR6/HLA-DRB5/HLA-B/HLA-DPA1/HLA-C/HLA-DRB1/TCIRG1/HLA-DRB3/TLR2/HLA-DRA/HLA-DPB1/CD74/TLR1/TAP1/HLA-DRB4/RAC2/HLA-DQB2/ADAM8/NCF2/HLA-DQB1/HLA-DQA2/FCGR1B/GNLY/NCF4/SAA1/CYBB/NCF1/HBEGF/CD163/HLA-DQA1/MARCO/APOA1	38
CC	GO:0030134	COPII-coated ER to Golgi transport vesicle	22/494	93/19659	9.29417e-16	3.52249e-14	2.70999e-14	HLA-G/B2M/HLA-E/HLA-A/HLA-F/SERPINA1/HLA-H/HLA-DRB5/HLA-B/HLA-DPA1/HLA-C/HLA-DRB1/HLA-DRB3/HLA-DRA/HLA-DPB1/CD74/HLA-DRB4/HLA-DQB2/HLA-DQB1/HLA-DQA2/HLA-DQA1/AREG	22
CC	GO:0030662	coated vesicle membrane	27/494	174/19659	3.53407e-14	1.21765e-12	9.36782e-13	HLA-G/B2M/HLA-E/HLA-A/HLA-F/HLA-H/HLA-DRB5/HLA-B/HLA-DPA1/HLA-C/HLA-DRB1/HLA-DRB3/HLA-DRA/HLA-DPB1/CD74/HLA-DRB4/HLA-DQB2/CD3G/HLA-DQB1/CD3D/HLA-DQA2/FCGR1B/HBEGF/ADRB2/HLA-DQA1/IL7R/AREG	27
CC	GO:0043235	receptor complex	39/494	396/19659	3.52326e-13	1.11276e-11	8.5609e-12	B2M/TLR6/IL4R/TNFRSF1B/TLR2/LYN/CD74/IL6/TLR1/IL18RAP/CD44/CD40/KLRC1/ITGAL/LY96/CD8B/CD3G/ITGB2/CD8A/CD14/CD3D/CD247/ITGAM/CSF2RA/IMPG2/CSF1R/ZAP70/APBB1IP/MST1R/ADRB2/IL2RG/GPR84/ITGB7/IL27RA/KLRC2/ERBB4/ITGB3/LTK/PIGR	39
CC	GO:0030660	Golgi-associated vesicle membrane	21/494	111/19659	4.76262e-13	1.38849e-11	1.06822e-11	HLA-G/B2M/HLA-E/HLA-A/HLA-F/HLA-H/HLA-DRB5/HLA-B/HLA-DPA1/HLA-C/HLA-DRB1/HLA-DRB3/HLA-DRA/HLA-DPB1/CD74/HLA-DRB4/HLA-DQB2/HLA-DQB1/HLA-DQA2/HLA-DQA1/AREG	21
CC	GO:0030669	clathrin-coated endocytic vesicle membrane	14/494	44/19659	1.92229e-12	5.20393e-11	4.00358e-11	HLA-DRB5/HLA-DPA1/HLA-DRB1/HLA-DRB3/HLA-DRA/HLA-DPB1/CD74/HLA-DRB4/HLA-DQB2/HLA-DQB1/HLA-DQA2/FCGR1B/HBEGF/HLA-DQA1	14
CC	GO:0070820	tertiary granule	24/494	164/19659	3.50149e-12	8.84711e-11	6.80641e-11	B2M/TCIRG1/CLEC4D/ADAM8/FPR1/SLC2A3/CD300A/ITGB2/CTSH/LAIR1/CXCL1/ITGAM/LILRB2/CYBB/DSC1/CTSS/NCKAP1L/CD53/MMP9/CD33/GPR84/PTAFR/PLAU/LYZ	24
CC	GO:0045335	phagocytic vesicle	20/494	124/19659	3.69268e-11	8.74703e-10	6.72942e-10	HLA-G/B2M/HLA-E/HLA-A/HLA-F/HLA-H/TLR6/HLA-B/HLA-C/TCIRG1/TLR2/TLR1/TAP1/RAC2/ADAM8/NCF2/GNLY/NCF4/CYBB/NCF1	20
CC	GO:0005798	Golgi-associated vesicle	23/494	175/19659	9.30407e-11	2.07426e-09	1.59581e-09	HLA-G/B2M/HLA-E/HLA-A/HLA-F/SERPINA1/HLA-H/HLA-DRB5/HLA-B/HLA-DPA1/HLA-C/HLA-DRB1/HLA-DRB3/HLA-DRA/HLA-DPB1/CD74/HLA-DRB4/LRRK2/HLA-DQB2/HLA-DQB1/HLA-DQA2/HLA-DQA1/AREG	23
CC	GO:0030135	coated vesicle	29/494	280/19659	1.22246e-10	2.57396e-09	1.98024e-09	HLA-G/B2M/HLA-E/HLA-A/HLA-F/SERPINA1/HLA-H/HLA-DRB5/HLA-B/HLA-DPA1/HLA-C/HLA-DRB1/HLA-DRB3/HLA-DRA/HLA-DPB1/CD74/HLA-DRB4/HLA-DQB2/CD3G/HLA-DQB1/CD3D/HLA-DQA2/FCGR1B/HBEGF/ADRB2/HLA-DQA1/IL7R/EDN1/AREG	29
CC	GO:0030176	integral component of endoplasmic reticulum membrane	21/494	149/19659	1.63902e-10	3.26941e-09	2.51528e-09	HLA-G/HLA-E/HLA-A/HLA-F/HLA-H/HLA-DRB5/HLA-B/HLA-DPA1/HLA-C/HLA-DRB1/HLA-DRB3/HLA-DRA/HLA-DPB1/CD74/TAP1/HLA-DRB4/HLA-DQB2/HLA-DQB1/HLA-DQA2/SLC37A2/HLA-DQA1	21
CC	GO:0030665	clathrin-coated vesicle membrane	18/494	107/19659	1.72966e-10	3.2777e-09	2.52166e-09	HLA-DRB5/HLA-DPA1/HLA-DRB1/HLA-DRB3/HLA-DRA/HLA-DPB1/CD74/HLA-DRB4/HLA-DQB2/CD3G/HLA-DQB1/CD3D/HLA-DQA2/FCGR1B/HBEGF/ADRB2/HLA-DQA1/IL7R	18
CC	GO:0030670	phagocytic vesicle membrane	15/494	72/19659	2.52728e-10	4.56114e-09	3.50906e-09	HLA-G/B2M/HLA-E/HLA-A/HLA-F/HLA-H/TLR6/HLA-B/HLA-C/TCIRG1/TLR2/TLR1/TAP1/RAC2/CYBB	15
CC	GO:0045334	clathrin-coated endocytic vesicle	14/494	63/19659	4.03763e-10	6.95574e-09	5.35131e-09	HLA-DRB5/HLA-DPA1/HLA-DRB1/HLA-DRB3/HLA-DRA/HLA-DPB1/CD74/HLA-DRB4/HLA-DQB2/HLA-DQB1/HLA-DQA2/FCGR1B/HBEGF/HLA-DQA1	14
CC	GO:0031227	intrinsic component of endoplasmic reticulum membrane	21/494	157/19659	4.41697e-10	7.27841e-09	5.59955e-09	HLA-G/HLA-E/HLA-A/HLA-F/HLA-H/HLA-DRB5/HLA-B/HLA-DPA1/HLA-C/HLA-DRB1/HLA-DRB3/HLA-DRA/HLA-DPB1/CD74/TAP1/HLA-DRB4/HLA-DQB2/HLA-DQB1/HLA-DQA2/SLC37A2/HLA-DQA1	21
CC	GO:0101002	ficolin-1-rich granule	22/494	185/19659	1.6545e-09	2.61273e-08	2.01007e-08	SERPINA1/ALOX5/TCIRG1/CLEC4D/ADAM8/FPR1/SLC2A3/CD300A/ITGB2/HK3/FGL2/CTSH/GMFG/LILRB2/DSC1/MNDA/CTSS/NCKAP1L/BIN2/MMP9/FCN1/CFD	22
CC	GO:0070821	tertiary granule membrane	14/494	73/19659	3.17288e-09	4.81008e-08	3.70058e-08	CLEC4D/ADAM8/SLC2A3/CD300A/ITGB2/LAIR1/ITGAM/LILRB2/CYBB/CD53/CD33/GPR84/PTAFR/PLAU	14
CC	GO:0001772	immunological synapse	10/494	34/19659	6.9965e-09	1.01987e-07	7.84628e-08	ICAM1/GZMB/RHOH/GZMA/HAVCR2/ZAP70/CD53/LCK/CD37/CARD11	10
CC	GO:0035579	specific granule membrane	15/494	91/19659	7.74106e-09	1.08662e-07	8.35974e-08	TNFRSF1B/CLEC4D/ADAM8/ITGAL/SLC2A3/ITGB2/PLAUR/LAIR1/ITGAM/CYBB/CD53/CD33/RAB37/GPR84/PLAU	15
CC	GO:0030658	transport vesicle membrane	22/494	204/19659	1.03647e-08	1.40294e-07	1.07933e-07	HLA-G/B2M/HLA-E/HLA-A/HLA-F/HLA-H/HLA-DRB5/HLA-B/HLA-DPA1/HLA-C/HLA-DRB1/HLA-DRB3/HLA-DRA/HLA-DPB1/CD74/HLA-DRB4/LRRK2/HLA-DQB2/HLA-DQB1/HLA-DQA2/HLA-DQA1/AREG	22
CC	GO:0010008	endosome membrane	34/494	462/19659	2.48282e-08	3.24478e-07	2.49633e-07	HLA-G/B2M/HLA-E/HLA-A/HLA-F/HLA-H/HLA-DRB5/HLA-B/HLA-DPA1/HLA-C/HLA-DRB1/TCIRG1/HLA-DRB3/HLA-DOA/HLA-DRA/HLA-DPB1/HLA-DMA/HLA-DRB4/HLA-DQB2/LY96/CD8B/HLA-DMB/HLA-DQB1/CD14/HLA-DQA2/FCGR1B/CD68/NCF4/SNX10/ADRB2/MRC1/HLA-DQA1/DIO3/SYNDIG1	34
CC	GO:0098802	plasma membrane receptor complex	20/494	184/19659	4.25204e-08	5.37174e-07	4.13268e-07	B2M/TLR6/TLR2/LYN/IL6/TLR1/IL18RAP/CD40/ITGAL/CD8B/CD3G/ITGB2/CD8A/CD3D/CD247/ITGAM/ZAP70/APBB1IP/ITGB7/ITGB3	20
CC	GO:0005765	lysosomal membrane	28/494	344/19659	5.41302e-08	6.61785e-07	5.09136e-07	HLA-H/HLA-DRB5/HLA-DPA1/HLA-DRB1/TCIRG1/HLA-DRB3/HLA-DOA/HLA-DRA/HLA-DPB1/SLC15A3/CD74/HLA-DMA/HLA-DRB4/DRAM1/HLA-DQB2/FPR1/HLA-DMB/HLA-DQB1/HLA-DQA2/CD68/VNN1/LRMP/LAPTM5/RAB37/HLA-DQA1/SLC30A2/PIGR/LAMP3	28
CC	GO:0098852	lytic vacuole membrane	28/494	345/19659	5.7556e-08	6.81679e-07	5.24441e-07	HLA-H/HLA-DRB5/HLA-DPA1/HLA-DRB1/TCIRG1/HLA-DRB3/HLA-DOA/HLA-DRA/HLA-DPB1/SLC15A3/CD74/HLA-DMA/HLA-DRB4/DRAM1/HLA-DQB2/FPR1/HLA-DMB/HLA-DQB1/HLA-DQA2/CD68/VNN1/LRMP/LAPTM5/RAB37/HLA-DQA1/SLC30A2/PIGR/LAMP3	28
CC	GO:0005774	vacuolar membrane	30/494	397/19659	9.4301e-08	1.05692e-06	8.13129e-07	HLA-H/HLA-DRB5/HLA-DPA1/HLA-DRB1/TCIRG1/HLA-DRB3/HLA-DOA/HLA-DRA/HLA-DPB1/SLC15A3/CD74/HLA-DMA/HLA-DRB4/DRAM1/HLA-DQB2/FPR1/HLA-DMB/HLA-DQB1/HLA-DQA2/CD68/VNN1/THBD/LRMP/LAPTM5/RAB37/HLA-DQA1/SLC30A2/ABCC3/PIGR/LAMP3	30
CC	GO:0042101	T cell receptor complex	7/494	17/19659	9.48161e-08	1.05692e-06	8.13129e-07	CD8B/CD3G/CD8A/CD3D/CD247/ZAP70/APBB1IP	7
CC	GO:0042581	specific granule	18/494	160/19659	1.1936e-07	1.2925e-06	9.94367e-07	B2M/TNFRSF1B/CLEC4D/ADAM8/ITGAL/SLC2A3/ITGB2/PLAUR/LAIR1/CXCL1/ITGAM/CYBB/CD53/CD33/RAB37/GPR84/PLAU/LYZ	18
CC	GO:0030136	clathrin-coated vesicle	19/494	180/19659	1.47716e-07	1.55512e-06	1.19641e-06	HLA-DRB5/HLA-DPA1/HLA-DRB1/HLA-DRB3/HLA-DRA/HLA-DPB1/CD74/HLA-DRB4/HLA-DQB2/CD3G/HLA-DQB1/CD3D/HLA-DQA2/FCGR1B/HBEGF/ADRB2/HLA-DQA1/IL7R/EDN1	19
CC	GO:0032588	trans-Golgi network membrane	13/494	90/19659	3.8355e-07	3.9288e-06	3.02257e-06	HLA-DRB5/ATP7B/HLA-DPA1/HLA-DRB1/HLA-DRB3/HLA-DRA/HLA-DPB1/CD74/HLA-DRB4/HLA-DQB2/HLA-DQB1/HLA-DQA2/HLA-DQA1	13
CC	GO:0098589	membrane region	25/494	316/19659	4.79848e-07	4.78585e-06	3.68193e-06	TLR6/ICAM1/TNFRSF1B/TLR2/LYN/TLR1/PTGS2/LCP2/BIRC3/FASLG/LRRK2/HMOX1/ITGB2/HCK/CD8A/CD14/ITGAM/SELPLG/PECAM1/ZAP70/LCK/CD48/CARD11/TMEM190/CDH2	25
CC	GO:0045121	membrane raft	24/494	304/19659	8.44403e-07	8.20586e-06	6.31308e-06	TLR6/ICAM1/TNFRSF1B/TLR2/LYN/TLR1/PTGS2/LCP2/BIRC3/FASLG/LRRK2/HMOX1/ITGB2/HCK/CD8A/CD14/ITGAM/SELPLG/PECAM1/ZAP70/LCK/CD48/CARD11/CDH2	24
CC	GO:0098857	membrane microdomain	24/494	305/19659	8.95469e-07	8.48457e-06	6.5275e-06	TLR6/ICAM1/TNFRSF1B/TLR2/LYN/TLR1/PTGS2/LCP2/BIRC3/FASLG/LRRK2/HMOX1/ITGB2/HCK/CD8A/CD14/ITGAM/SELPLG/PECAM1/ZAP70/LCK/CD48/CARD11/CDH2	24
CC	GO:0101003	ficolin-1-rich granule membrane	10/494	61/19659	2.61987e-06	2.42178e-05	1.86317e-05	TCIRG1/CLEC4D/ADAM8/FPR1/SLC2A3/CD300A/ITGB2/LILRB2/DSC1/NCKAP1L	10
CC	GO:0005767	secondary lysosome	5/494	14/19659	1.62926e-05	0.000147021	0.000113109	LRRK2/ADAM8/NCF2/NCF4/NCF1	5
CC	GO:0060205	cytoplasmic vesicle lumen	23/494	338/19659	1.6723e-05	0.000147395	0.000113397	B2M/SERPINA1/ALOX5/SRGN/FASLG/ARHGAP9/FERMT3/HK3/CTSH/CXCL1/GMFG/GNLY/SAA1/MNDA/BIN2/C3/APOA1/PRSS2/FCN1/CFD/SERPINA3/F13A1/LYZ	23
CC	GO:0031983	vesicle lumen	23/494	339/19659	1.75289e-05	0.000150987	0.00011616	B2M/SERPINA1/ALOX5/SRGN/FASLG/ARHGAP9/FERMT3/HK3/CTSH/CXCL1/GMFG/GNLY/SAA1/MNDA/BIN2/C3/APOA1/PRSS2/FCN1/CFD/SERPINA3/F13A1/LYZ	23
CC	GO:0031012	extracellular matrix	29/494	490/19659	1.98574e-05	0.000167244	0.000128667	SERPINA1/ICAM1/C1QB/C1QA/IMPG2/CTSS/C1QC/MMP9/MMP12/IL7/TNFRSF11B/APOA1/MMP1/CYR61/PRSS2/FCN1/LINGO2/SERPINA3/LRRTM1/TFPI2/F13A1/SOD3/GPC5/TIMP4/MFAP2/EFEMP1/SERPINF1/CDH2/MMP7	29
CC	GO:0030133	transport vesicle	24/494	381/19659	3.8627e-05	0.000318253	0.000244844	HLA-G/B2M/HLA-E/HLA-A/HLA-F/HLA-H/HLA-DRB5/HLA-B/HLA-DPA1/HLA-C/HLA-DRB1/HLA-DRB3/HLA-DRA/HLA-DPB1/CD74/HLA-DRB4/LRRK2/HLA-DQB2/HCK/HLA-DQB1/HLA-DQA2/HLA-DQA1/EDN1/AREG	24
CC	GO:0044853	plasma membrane raft	11/494	102/19659	5.1257e-05	0.000413328	0.000317989	PTGS2/LCP2/FASLG/LRRK2/HMOX1/ITGB2/HCK/CD8A/ITGAM/SELPLG/CDH2	11
CC	GO:1904813	ficolin-1-rich granule lumen	12/494	124/19659	6.91206e-05	0.000545765	0.000419877	SERPINA1/ALOX5/HK3/FGL2/CTSH/GMFG/MNDA/CTSS/BIN2/MMP9/FCN1/CFD	12
CC	GO:0008305	integrin complex	6/494	32/19659	0.000126967	0.000982049	0.000755527	LYN/ITGAL/ITGB2/ITGAM/ITGB7/ITGB3	6
CC	GO:0043020	NADPH oxidase complex	4/494	12/19659	0.000166081	0.0012589	0.000968516	NCF2/NCF4/CYBB/NCF1	4
CC	GO:0034774	secretory granule lumen	20/494	321/19659	0.000194447	0.00144501	0.0011117	B2M/SERPINA1/ALOX5/SRGN/ARHGAP9/FERMT3/HK3/CTSH/CXCL1/GMFG/MNDA/BIN2/C3/APOA1/PRSS2/FCN1/CFD/SERPINA3/F13A1/LYZ	20
CC	GO:0098636	protein complex involved in cell adhesion	6/494	35/19659	0.00021337	0.00155514	0.00119643	LYN/ITGAL/ITGB2/ITGAM/ITGB7/ITGB3	6
CC	GO:0034358	plasma lipoprotein particle	6/494	38/19659	0.000340511	0.00238989	0.00183863	SAA1/SAA2/APOBR/APOL1/SAA4/APOA1	6
CC	GO:1990777	lipoprotein particle	6/494	38/19659	0.000340511	0.00238989	0.00183863	SAA1/SAA2/APOBR/APOL1/SAA4/APOA1	6
CC	GO:0034364	high-density lipoprotein particle	5/494	26/19659	0.000417214	0.00287498	0.00221183	SAA1/SAA2/APOL1/SAA4/APOA1	5
CC	GO:0032994	protein-lipid complex	6/494	40/19659	0.000453782	0.00307113	0.00236274	SAA1/SAA2/APOBR/APOL1/SAA4/APOA1	6
CC	GO:0005766	primary lysosome	12/494	155/19659	0.000559704	0.00365737	0.00281376	HLA-H/FPR1/CD68/VNN1/MNDA/LRMP/RAB37/C3/PRSS2/SERPINA3/PIGR/LYZ	12
CC	GO:0042582	azurophil granule	12/494	155/19659	0.000559704	0.00365737	0.00281376	HLA-H/FPR1/CD68/VNN1/MNDA/LRMP/RAB37/C3/PRSS2/SERPINA3/PIGR/LYZ	12
CC	GO:0035577	azurophil granule membrane	7/494	58/19659	0.000602122	0.00386787	0.0029757	HLA-H/FPR1/CD68/VNN1/LRMP/RAB37/PIGR	7
CC	GO:0055038	recycling endosome membrane	8/494	77/19659	0.000692064	0.00437154	0.00336319	HLA-G/B2M/HLA-E/HLA-A/HLA-F/HLA-H/HLA-B/HLA-C	8
CC	GO:0062023	collagen-containing extracellular matrix	19/494	332/19659	0.000789884	0.00490764	0.00377563	SERPINA1/ICAM1/C1QB/C1QA/IMPG2/CTSS/C1QC/MMP9/IL7/APOA1/FCN1/SERPINA3/F13A1/SOD3/GPC5/MFAP2/EFEMP1/SERPINF1/CDH2	19
CC	GO:0002102	podosome	5/494	30/19659	0.000832129	0.00508672	0.00391341	LCP1/ADAM8/VCAM1/FERMT3/BIN2	5
CC	GO:0031901	early endosome membrane	11/494	143/19659	0.000991116	0.00596243	0.00458712	HLA-G/B2M/HLA-E/HLA-A/HLA-F/HLA-H/HLA-B/HLA-C/CD8B/FCGR1B/SYNDIG1	11
CC	GO:0005802	trans-Golgi network	14/494	225/19659	0.00173265	0.0102605	0.0078938	HLA-DRB5/ATP7B/HLA-DPA1/HLA-DRB1/HLA-DRB3/HLA-DRA/HLA-DPB1/CD74/HLA-DRB4/LRRK2/HLA-DQB2/HLA-DQB1/HLA-DQA2/HLA-DQA1	14
CC	GO:0031091	platelet alpha granule	8/494	91/19659	0.00206129	0.0120189	0.00924661	SERPINA1/SRGN/FERMT3/PECAM1/ITGB3/CFD/SERPINA3/F13A1	8
CC	GO:0001891	phagocytic cup	4/494	23/19659	0.00238624	0.0137028	0.0105421	MYO1G/LCP1/AIF1/BIN2	4
CC	GO:1904724	tertiary granule lumen	6/494	55/19659	0.00249694	0.0141245	0.0108665	B2M/CTSH/CXCL1/CTSS/MMP9/LYZ	6
CC	GO:0005769	early endosome	18/494	341/19659	0.00261367	0.0145673	0.0112072	HLA-G/B2M/HLA-E/HLA-A/HLA-F/HLA-H/HLA-B/HLA-C/CD8B/VCAM1/HAVCR2/FCGR1B/CYTIP/ADRB2/SAMD9L/APOA1/SYNDIG1/LAMP3	18
CC	GO:0001931	uropod	3/494	13/19659	0.0037378	0.0202375	0.0155695	ICAM2/SELPLG/PSTPIP1	3
CC	GO:0031254	cell trailing edge	3/494	13/19659	0.0037378	0.0202375	0.0155695	ICAM2/SELPLG/PSTPIP1	3
CC	GO:0072562	blood microparticle	10/494	147/19659	0.0040675	0.0217124	0.0167042	C1QB/C1R/C1QC/APOL1/C1S/C3/APOA1/SERPINA3/F13A1/C4BPA	10
CC	GO:0098562	cytoplasmic side of membrane	11/494	172/19659	0.00424105	0.0223244	0.017175	LYN/LRRK2/RGS1/RASAL3/GNA15/HCK/MATK/RGS2/LCK/GNGT1/GEM	11
CC	GO:0061702	inflammasome complex	3/494	14/19659	0.0046692	0.0242415	0.0186499	CASP1/NLRP3/AIM2	3
CC	GO:0005902	microvillus	7/494	83/19659	0.00486637	0.0249237	0.0191747	MYO1G/LRRK2/CD44/VCAM1/ICAM2/ITGB3/CA9	7
CC	GO:0019898	extrinsic component of membrane	15/494	287/19659	0.00626386	0.0316534	0.0243521	LYN/SOCS3/RGS1/ZC3H12A/GNA15/CTNNA2/HCK/PLAUR/MATK/NCF1/SNX10/LCK/GNGT1/FCN1/CDH2	15
CC	GO:0031093	platelet alpha granule lumen	6/494	67/19659	0.00668381	0.0333311	0.0256429	SERPINA1/SRGN/FERMT3/CFD/SERPINA3/F13A1	6
CC	GO:0031234	extrinsic component of cytoplasmic side of plasma membrane	7/494	89/19659	0.00710779	0.0349851	0.0269154	LYN/RGS1/GNA15/HCK/MATK/LCK/GNGT1	7
CC	GO:0016323	basolateral plasma membrane	12/494	213/19659	0.00783092	0.0380502	0.0292735	ATP7B/NOD2/CD44/CTNNA2/SLC7A7/CD38/EPPK1/ERBB4/P2RY6/AQP9/CA9/CDH2	12
CC	GO:0019897	extrinsic component of plasma membrane	10/494	162/19659	0.00796019	0.0381887	0.02938	LYN/RGS1/GNA15/CTNNA2/HCK/MATK/LCK/GNGT1/FCN1/CDH2	10
CC	GO:0042599	lamellar body	3/494	17/19659	0.00824872	0.0390783	0.0300644	CTSH/SPINK5/LAMP3	3
CC	GO:0005770	late endosome	13/494	243/19659	0.00875426	0.0409613	0.0315131	HLA-DRB5/ATP7B/HLA-DRB1/HLA-DRB3/HLA-DRA/CD74/HLA-DMA/HLA-DRB4/LRRK2/HLA-DMB/SLC31A2/CTSH/SLC30A2	13
CC	GO:0016327	apicolateral plasma membrane	3/494	18/19659	0.00971631	0.0449083	0.0345497	THBD/EPPK1/CLDN6	3
CC	GO:0031904	endosome lumen	4/494	34/19659	0.0100592	0.0459331	0.0353381	B2M/PRF1/CTSH/CTSS	4
CC	GO:0015629	actin cytoskeleton	21/494	483/19659	0.0109982	0.0496227	0.0381766	MYO1G/LCP1/GBP2/RAC2/ADAM8/CTNNA2/VCAM1/FERMT3/HCK/PARVG/AIF1/WIPF1/GBP1/BIN2/PSTPIP1/MST1R/MYBPC2/LSP1/MYOM2/CRYAB/CDH2	21
CC	GO:0071682	endocytic vesicle lumen	3/494	19/19659	0.0113261	0.0502157	0.0386328	GNLY/SAA1/APOA1	3
CC	GO:0005775	vacuolar lumen	10/494	171/19659	0.0113946	0.0502157	0.0386328	CD74/IFI30/FASLG/MNDA/CTSS/C3/PRSS2/SERPINA3/GPC5/LYZ	10
CC	GO:0034361	very-low-density lipoprotein particle	3/494	20/19659	0.0130803	0.0559218	0.0430228	APOBR/APOL1/APOA1	3
CC	GO:0034385	triglyceride-rich plasma lipoprotein particle	3/494	20/19659	0.0130803	0.0559218	0.0430228	APOBR/APOL1/APOA1	3
CC	GO:0009898	cytoplasmic side of plasma membrane	9/494	149/19659	0.013132	0.0559218	0.0430228	LYN/RGS1/GNA15/HCK/MATK/RGS2/LCK/GNGT1/GEM	9
MF	GO:0042605	peptide antigen binding	17/471	30/17632	1.1746e-19	6.83618e-17	5.78646e-17	HLA-G/HLA-E/HLA-A/HLA-F/HLA-H/HLA-DRB5/HLA-B/HLA-DPA1/HLA-C/HLA-DRB1/HLA-DRB3/HLA-DRA/HLA-DPB1/TAP1/HLA-DQB1/SLC7A5/HLA-DQA1	17
MF	GO:0005125	cytokine activity	34/471	219/17632	9.02072e-17	2.62503e-14	2.22195e-14	CCL2/CCL4/IFNG/OSM/CXCL2/CCL3L3/CCL3/IL6/CCL13/CD70/FASLG/TNFSF13B/CCL5/NAMPT/IL32/IL1B/CXCL1/CXCL3/CCL8/IL15/TNFSF10/IL7/CXCL13/TNFSF14/CXCL9/TNFRSF11B/CCL7/CXCL11/CXCL10/CCL20/EDN1/CCL18/AREG/LTB	34
MF	GO:0008009	chemokine activity	17/471	49/17632	3.99226e-15	7.74498e-13	6.55571e-13	CCL2/CCL4/CXCL2/CCL3L3/CCL3/CCL13/CCL5/CXCL1/CXCL3/CCL8/CXCL13/CXCL9/CCL7/CXCL11/CXCL10/CCL20/CCL18	17
MF	GO:0042379	chemokine receptor binding	17/471	66/17632	1.017e-12	1.47973e-10	1.25251e-10	CCL2/CCL4/CXCL2/CCL3L3/CCL3/CCL13/CCL5/CXCL1/CXCL3/CCL8/CXCL13/CXCL9/CCL7/CXCL11/CXCL10/CCL20/CCL18	17
MF	GO:0032395	MHC class II receptor activity	8/471	10/17632	1.04998e-11	1.22217e-09	1.0345e-09	HLA-DPA1/HLA-DRB3/HLA-DOA/HLA-DRA/HLA-DQB2/HLA-DQB1/HLA-DQA2/HLA-DQA1	8
MF	GO:0048018	receptor ligand activity	42/471	478/17632	1.26477e-11	1.22683e-09	1.03844e-09	CCL2/CCL4/IFNG/OSM/CXCL2/CCL3L3/CCL3/IL6/CCL13/CD70/FASLG/TNFSF13B/CCL5/NAMPT/IL32/TYMP/IL1B/CXCL1/CXCL3/GMFG/SAA1/CCL8/HBEGF/SAA2/IL15/TNFSF10/IL7/CXCL13/TNFSF14/SAA4/CXCL9/TNFRSF11B/APOA1/CCL7/CXCL11/CXCL10/CCL20/EDN1/CCL18/EFEMP1/AREG/LTB	42
MF	GO:0005126	cytokine receptor binding	31/471	281/17632	2.39465e-11	1.99098e-09	1.68526e-09	CCL2/CCL4/IFNG/OSM/CXCL2/CCL3L3/CCL3/IL6/CCL13/CD70/FASLG/TNFSF13B/CCL5/IL1B/CXCL1/CXCL3/CCL8/IL15/TNFSF10/IL7/CXCL13/TNFSF14/CXCL9/ITGB3/CCL7/CXCL11/CXCL10/CCL20/RASL11B/CCL18/LTB	31
MF	GO:0004896	cytokine receptor activity	18/471	92/17632	3.30062e-11	2.22963e-09	1.88726e-09	IL4R/CD74/IL18RAP/IL2RB/CD44/CXCR6/IL15RA/IL2RA/IL21R/IL10RA/CCR5/CSF2RA/CXCR3/IL2RG/IL27RA/IL7R/CCR7/IL1R2	18
MF	GO:0042277	peptide binding	31/471	285/17632	3.44788e-11	2.22963e-09	1.88726e-09	HLA-G/HLA-E/HLA-A/HLA-F/HLA-H/TLR6/HLA-DRB5/HLA-B/HLA-DPA1/HLA-C/HLA-DRB1/HLA-DRB3/NOD2/TLR2/HLA-DRA/HLA-DPB1/CD74/TLR1/TAP1/ITGB2/HLA-DQB1/CD14/LILRB2/SLC7A5/ADRB2/FCGR2B/BDKRB1/HLA-DQA1/MARCO/APOA1/CRYAB	31
MF	GO:0003823	antigen binding	24/471	199/17632	7.32372e-10	4.26241e-08	3.6079e-08	HLA-G/HLA-E/HLA-A/HLA-F/HLA-H/HLA-DRB5/HLA-B/HLA-DPA1/HLA-C/HLA-DRB1/HLA-DRB3/HLA-DRA/HLA-DPB1/TAP1/CD40/LAG3/HLA-DQB1/SLC7A5/SLAMF1/CD48/HLA-DQA1/IL7R/KLRC2/IGLL1	24
MF	GO:0033218	amide binding	31/471	348/17632	4.87705e-09	2.5804e-07	2.18417e-07	HLA-G/HLA-E/HLA-A/HLA-F/HLA-H/TLR6/HLA-DRB5/HLA-B/HLA-DPA1/HLA-C/HLA-DRB1/HLA-DRB3/NOD2/TLR2/HLA-DRA/HLA-DPB1/CD74/TLR1/TAP1/ITGB2/HLA-DQB1/CD14/LILRB2/SLC7A5/ADRB2/FCGR2B/BDKRB1/HLA-DQA1/MARCO/APOA1/CRYAB	31
MF	GO:0001664	G protein-coupled receptor binding	27/471	274/17632	5.76065e-09	2.79392e-07	2.3649e-07	CCL2/CCL4/CXCL2/CCL3L3/CCL3/CCL13/CCL5/GNA15/FPR1/CXCL1/CXCL3/SAA1/CCL8/RNF43/CXCL13/BDKRB2/CXCL9/MARCO/C3/CCL7/FCN1/CXCL11/CXCL10/CCL20/RTP4/EDN1/CCL18	27
MF	GO:0048020	CCR chemokine receptor binding	11/471	43/17632	1.16963e-08	5.23633e-07	4.43227e-07	CCL2/CCL4/CCL3L3/CCL3/CCL13/CCL5/CCL8/CXCL13/CCL7/CCL20/CCL18	11
MF	GO:0023023	MHC protein complex binding	8/471	20/17632	2.32159e-08	9.65117e-07	8.16919e-07	HLA-DRB1/HLA-DOA/HLA-DRA/CD74/HLA-DMA/KLRC1/HLA-DMB/KLRC2	8
MF	GO:0019955	cytokine binding	17/471	125/17632	3.78803e-08	1.46975e-06	1.24407e-06	TNFRSF1B/CD74/IL2RB/CXCR6/IL2RA/IL10RA/CCR5/CSF2RA/CXCR3/CSF1R/GBP1/ZFP36/IL2RG/IL27RA/CCR7/ITGB3/IL1R2	17
MF	GO:0004252	serine-type endopeptidase activity	22/471	250/17632	1.05561e-06	3.83976e-05	3.25015e-05	GZMB/ADAM8/C1QB/GZMA/C1QA/CTSH/C1R/CTSS/HTRA4/GZMH/C1QC/MMP9/MMP12/C1S/C3/MMP1/PLAU/PRSS2/FCN1/CFD/GZMK/MMP7	22
MF	GO:0008236	serine-type peptidase activity	23/471	273/17632	1.28288e-06	4.39199e-05	3.71758e-05	GZMB/ADAM8/C1QB/GZMA/C1QA/CTSH/C1R/CTSS/HTRA4/GZMH/C1QC/MMP9/CPVL/MMP12/C1S/C3/MMP1/PLAU/PRSS2/FCN1/CFD/GZMK/MMP7	23
MF	GO:0017171	serine hydrolase activity	23/471	277/17632	1.64735e-06	5.32644e-05	4.50855e-05	GZMB/ADAM8/C1QB/GZMA/C1QA/CTSH/C1R/CTSS/HTRA4/GZMH/C1QC/MMP9/CPVL/MMP12/C1S/C3/MMP1/PLAU/PRSS2/FCN1/CFD/GZMK/MMP7	23
MF	GO:0023026	MHC class II protein complex binding	6/471	16/17632	2.24486e-06	6.87636e-05	5.82047e-05	HLA-DRB1/HLA-DOA/HLA-DRA/CD74/HLA-DMA/HLA-DMB	6
MF	GO:0019864	IgG binding	5/471	11/17632	5.3861e-06	0.000156735	0.000132668	FCGR3A/FCGR1B/FCGR2A/FCGR3B/FCGR2B	5
MF	GO:0008329	signaling pattern recognition receptor activity	6/471	20/17632	9.92022e-06	0.000262435	0.000222137	TLR2/LY96/CD14/PTAFR/MARCO/FCN1	6
MF	GO:0038187	pattern recognition receptor activity	6/471	20/17632	9.92022e-06	0.000262435	0.000222137	TLR2/LY96/CD14/PTAFR/MARCO/FCN1	6
MF	GO:0015026	coreceptor activity	8/471	42/17632	1.29747e-05	0.000328317	0.000277903	LY96/CD8B/CXCR6/CD8A/LILRA4/CCR5/ITGB3/CD86	8
MF	GO:0001618	virus receptor activity	10/471	74/17632	2.61491e-05	0.00060875	0.000515274	ICAM1/TNFRSF14/CCR5/SELPLG/SLAMF1/ITGB7/MRC1/ITGB3/CD86/CLDN6	10
MF	GO:0104005	hijacked molecular function	10/471	74/17632	2.61491e-05	0.00060875	0.000515274	ICAM1/TNFRSF14/CCR5/SELPLG/SLAMF1/ITGB7/MRC1/ITGB3/CD86/CLDN6	10
MF	GO:0001540	amyloid-beta binding	9/471	61/17632	3.2415e-05	0.000725598	0.00061418	TLR2/CD74/ITGB2/LILRB2/ADRB2/FCGR2B/MARCO/APOA1/CRYAB	9
MF	GO:0042287	MHC protein binding	7/471	36/17632	3.95876e-05	0.000853333	0.0007223	HLA-E/CD74/TAP1/LAG3/CD8B/CD8A/LILRB2	7
MF	GO:0071723	lipopeptide binding	4/471	10/17632	9.28968e-05	0.00193093	0.00163442	TLR6/TLR2/TLR1/CD14	4
MF	GO:0042288	MHC class I protein binding	5/471	19/17632	0.000113551	0.00227886	0.00192893	HLA-E/TAP1/CD8B/CD8A/LILRB2	5
MF	GO:0035325	Toll-like receptor binding	4/471	11/17632	0.000142903	0.00267079	0.00226068	TLR6/TLR2/TLR1/LY96	4
MF	GO:0045236	CXCR chemokine receptor binding	4/471	11/17632	0.000142903	0.00267079	0.00226068	CXCL13/CXCL9/CXCL11/CXCL10	4
MF	GO:0005164	tumor necrosis factor receptor binding	6/471	31/17632	0.000146847	0.00267079	0.00226068	CD70/FASLG/TNFSF13B/TNFSF10/TNFSF14/LTB	6
MF	GO:0019956	chemokine binding	6/471	32/17632	0.000176695	0.00311626	0.00263775	CXCR6/CCR5/CXCR3/ZFP36/CCR7/ITGB3	6
MF	GO:0019865	immunoglobulin binding	5/471	23/17632	0.00030084	0.00514967	0.00435892	FCGR3A/FCGR1B/FCGR2A/FCGR3B/FCGR2B	5
MF	GO:0019957	C-C chemokine binding	5/471	24/17632	0.00037173	0.00618134	0.00523217	CXCR6/CCR5/CXCR3/ZFP36/CCR7	5
MF	GO:0005178	integrin binding	11/471	126/17632	0.000565469	0.00914175	0.007738	ICAM1/LYN/LCP1/VCAM1/IL1B/FERMT3/ITGB2/ICAM2/ITGB7/ITGB3/CYR61	11
MF	GO:0001784	phosphotyrosine residue binding	6/471	40/17632	0.000624869	0.00982902	0.00831974	SOCS3/SAMSN1/HCK/VAV1/ZAP70/LCK	6
MF	GO:0030246	carbohydrate binding	17/471	269/17632	0.000953836	0.0142956	0.0121004	CLEC4D/KLRC1/CD69/SLC2A3/CHI3L2/CLEC2B/HK3/SIGLEC10/FBP1/CD33/CLEC4E/MRC1/KLRB1/KLRC2/FCN1/LGALS2/GALNT14	17
MF	GO:0005539	glycosaminoglycan binding	15/471	222/17632	0.000957951	0.0142956	0.0121004	NOD2/TLR2/CD44/IMPG2/SAA1/CCL8/HBEGF/NLRP3/CXCL13/CYR61/CCL7/CXCL11/CXCL10/SOD3/MMP7	15
MF	GO:0019838	growth factor binding	11/471	137/17632	0.00113473	0.0165104	0.0139752	IL2RB/IL2RA/IL10RA/DUSP1/HTRA4/IL2RG/CXCL13/IGFBP2/ITGB3/CYR61/IL1R2	11
MF	GO:0032813	tumor necrosis factor receptor superfamily binding	6/471	46/17632	0.00133252	0.0189153	0.0160108	CD70/FASLG/TNFSF13B/TNFSF10/TNFSF14/LTB	6
MF	GO:0001530	lipopolysaccharide binding	5/471	33/17632	0.00170359	0.0236069	0.0199819	TLR2/P2RX7/LY96/CD14/PTAFR	5
MF	GO:0045309	protein phosphorylated amino acid binding	6/471	49/17632	0.00185994	0.0251741	0.0213085	SOCS3/SAMSN1/HCK/VAV1/ZAP70/LCK	6
MF	GO:0016176	superoxide-generating NADPH oxidase activator activity	3/471	10/17632	0.00197582	0.0261347	0.0221216	NCF2/NCF4/NCF1	3
MF	GO:0001614	purinergic nucleotide receptor activity	4/471	21/17632	0.00209658	0.0265263	0.022453	P2RX7/GPR171/PTAFR/P2RY6	4
MF	GO:0016502	nucleotide receptor activity	4/471	21/17632	0.00209658	0.0265263	0.022453	P2RX7/GPR171/PTAFR/P2RY6	4
MF	GO:0061134	peptidase regulator activity	14/471	220/17632	0.00244565	0.0302845	0.0256342	SERPINA1/CASP1/BIRC3/CARD17/CTSH/CST7/TNFSF14/CD27/C3/SERPINA3/SPINK5/TFPI2/TIMP4/SERPINF1	14
MF	GO:0004866	endopeptidase inhibitor activity	12/471	175/17632	0.00265507	0.0303914	0.0257247	SERPINA1/BIRC3/CARD17/CST7/TNFSF14/CD27/C3/SERPINA3/SPINK5/TFPI2/TIMP4/SERPINF1	12
MF	GO:0005035	death receptor activity	3/471	11/17632	0.00266316	0.0303914	0.0257247	TNFRSF1B/TNFRSF14/TNFRSF18	3
MF	GO:0016004	phospholipase activator activity	3/471	11/17632	0.00266316	0.0303914	0.0257247	CCL3/CCL5/CCL8	3
MF	GO:0016175	superoxide-generating NADPH oxidase activity	3/471	11/17632	0.00266316	0.0303914	0.0257247	NCF2/CYBB/NCF1	3
MF	GO:0001077	proximal promoter DNA-binding transcription activator activity, RNA polymerase II-specific	17/471	298/17632	0.0028332	0.0314139	0.0265902	BATF/MAFF/CEBPD/KLF6/NR4A3/IRF1/JUNB/HEY2/KLF4/CTCFL/FOS/NR4A1/EGR1/FOSB/SOX2/EGR2/MEOX1	17
MF	GO:0042056	chemoattractant activity	5/471	37/17632	0.00286698	0.0314139	0.0265902	CCL3/CCL5/SAA1/SAA2/SAA4	5
MF	GO:0004713	protein tyrosine kinase activity	12/471	177/17632	0.0029147	0.0314139	0.0265902	LYN/HCK/CSF2RA/MATK/CSF1R/HBEGF/ZAP70/LCK/MST1R/ERBB4/LTK/EFEMP1	12
MF	GO:0016493	C-C chemokine receptor activity	4/471	23/17632	0.00297387	0.031469	0.0266368	CXCR6/CCR5/CXCR3/CCR7	4
MF	GO:0030414	peptidase inhibitor activity	12/471	182/17632	0.00365472	0.0373166	0.0315865	SERPINA1/BIRC3/CARD17/CST7/TNFSF14/CD27/C3/SERPINA3/SPINK5/TFPI2/TIMP4/SERPINF1	12
MF	GO:0061135	endopeptidase regulator activity	12/471	182/17632	0.00365472	0.0373166	0.0315865	SERPINA1/BIRC3/CARD17/CST7/TNFSF14/CD27/C3/SERPINA3/SPINK5/TFPI2/TIMP4/SERPINF1	12
MF	GO:0035586	purinergic receptor activity	4/471	25/17632	0.0040733	0.0408735	0.0345972	P2RX7/GPR171/PTAFR/P2RY6	4
MF	GO:0017017	MAP kinase tyrosine/serine/threonine phosphatase activity	3/471	13/17632	0.0044362	0.0423439	0.0358418	DUSP2/DUSP1/DUSP5	3
MF	GO:0060229	lipase activator activity	3/471	13/17632	0.0044362	0.0423439	0.0358418	CCL3/CCL5/CCL8	3
MF	GO:0008201	heparin binding	11/471	163/17632	0.0044381	0.0423439	0.0358418	IMPG2/SAA1/CCL8/HBEGF/CXCL13/CYR61/CCL7/CXCL11/CXCL10/SOD3/MMP7	11
MF	GO:0000982	transcription factor activity, RNA polymerase II proximal promoter sequence-specific DNA binding	22/471	447/17632	0.00457656	0.0428662	0.0362839	BATF/MAFF/CEBPD/GFI1/PRDM1/KLF6/NR4A3/SNAI1/IRF1/BHLHE40/JUNB/HEY2/KLF4/CTCFL/FOS/NR4A1/ATF3/EGR1/FOSB/SOX2/EGR2/MEOX1	22
MF	GO:0001637	G protein-coupled chemoattractant receptor activity	4/471	26/17632	0.00471381	0.0428662	0.0362839	CXCR6/CCR5/CXCR3/CCR7	4
MF	GO:0004950	chemokine receptor activity	4/471	26/17632	0.00471381	0.0428662	0.0362839	CXCR6/CCR5/CXCR3/CCR7	4
MF	GO:0043028	cysteine-type endopeptidase regulator activity involved in apoptotic process	5/471	42/17632	0.0050177	0.0449277	0.0380289	CASP1/BIRC3/CTSH/TNFSF14/CD27	5
MF	GO:0051019	mitogen-activated protein kinase binding	4/471	27/17632	0.00541865	0.0460209	0.0389542	DUSP2/NFATC1/DUSP1/PTAFR	4
MF	GO:0001608	G protein-coupled nucleotide receptor activity	3/471	14/17632	0.00553516	0.0460209	0.0389542	GPR171/PTAFR/P2RY6	3
MF	GO:0033549	MAP kinase phosphatase activity	3/471	14/17632	0.00553516	0.0460209	0.0389542	DUSP2/DUSP1/DUSP5	3
MF	GO:0045028	G protein-coupled purinergic nucleotide receptor activity	3/471	14/17632	0.00553516	0.0460209	0.0389542	GPR171/PTAFR/P2RY6	3
MF	GO:0045125	bioactive lipid receptor activity	3/471	14/17632	0.00553516	0.0460209	0.0389542	S1PR4/LPAR3/SPHK1	3
MF	GO:0005520	insulin-like growth factor binding	4/471	28/17632	0.00619056	0.0507452	0.042953	HTRA4/IGFBP2/ITGB3/CYR61	4
MF	GO:0051219	phosphoprotein binding	7/471	82/17632	0.00630087	0.050932	0.0431112	LYN/SOCS3/SAMSN1/HCK/VAV1/ZAP70/LCK	7
MF	GO:0050700	CARD domain binding	3/471	15/17632	0.00678323	0.05408	0.0457758	NOD2/CASP1/CARD11	3
MF	GO:0003924	GTPase activity	16/471	301/17632	0.00724219	0.0569588	0.0482126	ARHGDIB/GBP2/RAC2/LRRK2/RHOH/GBP5/GNA15/GBP1/GBP4/RAB37/GNGT1/GIMAP7/RASD1/RRAD/GEM/RASL11B	16
MF	GO:0004715	non-membrane spanning protein tyrosine kinase activity	5/471	46/17632	0.00741296	0.0575245	0.0486914	LYN/HCK/MATK/ZAP70/LCK	5

## Sheet: Supplementary Table 3B
ID	Description	GeneRatio	BgRatio	pvalue	p.adjust	qvalue	geneID	Count
hsa05332	Graft-versus-host disease	27/317	42/8075	2.1061e-28	5.20207e-26	4.01268e-26	HLA-G/HLA-E/HLA-A/HLA-F/HLA-DRB5/HLA-B/IFNG/HLA-DPA1/HLA-C/HLA-DRB1/HLA-DRB3/HLA-DOA/HLA-DRA/HLA-DPB1/GZMB/IL6/HLA-DMA/HLA-DRB4/PRF1/FASLG/KLRC1/HLA-DMB/IL1B/HLA-DQB1/HLA-DQA2/HLA-DQA1/CD86	27
hsa05330	Allograft rejection	25/317	38/8075	9.44343e-27	1.16626e-24	8.99611e-25	HLA-G/HLA-E/HLA-A/HLA-F/HLA-DRB5/HLA-B/IFNG/HLA-DPA1/HLA-C/HLA-DRB1/HLA-DRB3/HLA-DOA/HLA-DRA/HLA-DPB1/GZMB/HLA-DMA/HLA-DRB4/PRF1/FASLG/CD40/HLA-DMB/HLA-DQB1/HLA-DQA2/HLA-DQA1/CD86	25
hsa05323	Rheumatoid arthritis	35/317	93/8075	5.94602e-26	4.89556e-24	3.77625e-24	CCL2/HLA-DRB5/IFNG/HLA-DPA1/HLA-DRB1/TCIRG1/HLA-DRB3/ICAM1/TLR2/CXCL2/HLA-DOA/HLA-DRA/HLA-DPB1/CCL3L3/CCL3/IL6/HLA-DMA/HLA-DRB4/TNFSF13B/CCL5/ITGAL/HLA-DMB/IL1B/ITGB2/HLA-DQB1/HLA-DQA2/CXCL1/CXCL3/IL15/FOS/HLA-DQA1/MMP1/CD86/CCL20/LTB	35
hsa04940	Type I diabetes mellitus	25/317	43/8075	8.88239e-25	5.48488e-23	4.23082e-23	HLA-G/HLA-E/HLA-A/HLA-F/HLA-DRB5/HLA-B/IFNG/HLA-DPA1/HLA-C/HLA-DRB1/HLA-DRB3/HLA-DOA/HLA-DRA/HLA-DPB1/GZMB/HLA-DMA/HLA-DRB4/PRF1/FASLG/HLA-DMB/IL1B/HLA-DQB1/HLA-DQA2/HLA-DQA1/CD86	25
hsa04612	Antigen processing and presentation	31/317	78/8075	6.12898e-24	3.02772e-22	2.33546e-22	HLA-G/B2M/HLA-E/HLA-A/HLA-F/HLA-DRB5/HLA-B/IFNG/HLA-DPA1/HLA-C/HLA-DRB1/HLA-DRB3/HLA-DOA/HLA-DRA/HLA-DPB1/CD74/HLA-DMA/IFI30/TAP1/HLA-DRB4/CIITA/KLRC4/KLRC1/CD8B/HLA-DMB/HLA-DQB1/CD8A/HLA-DQA2/CTSS/HLA-DQA1/KLRC2	31
hsa04640	Hematopoietic cell lineage	34/317	99/8075	1.05875e-23	4.35853e-22	3.362e-22	HLA-DRB5/HLA-DPA1/HLA-DRB1/HLA-DRB3/IL4R/HLA-DOA/HLA-DRA/HLA-DPB1/IL6/HLA-DMA/HLA-DRB4/CD44/CD8B/HLA-DMB/IL1B/CD3G/HLA-DQB1/CD8A/CD14/CD3D/IL2RA/HLA-DQA2/ITGAM/CSF2RA/CSF1R/CD2/CD33/CD37/IL7/CD38/HLA-DQA1/IL7R/ITGB3/IL1R2	34
hsa05150	Staphylococcus aureus infection	33/317	96/8075	4.80579e-23	1.69576e-21	1.30804e-21	HLA-DRB5/HLA-DPA1/HLA-DRB1/HLA-DRB3/ICAM1/HLA-DOA/HLA-DRA/HLA-DPB1/HLA-DMA/HLA-DRB4/C1QB/ITGAL/FPR1/HLA-DMB/FCGR3A/ITGB2/C1QA/HLA-DQB1/HLA-DQA2/ITGAM/SELPLG/C1R/FCGR2A/FCGR3B/C1QC/FCGR2B/C1S/PTAFR/HLA-DQA1/C3/FPR3/CFD/KRT16	33
hsa05140	Leishmaniasis	30/317	77/8075	6.80214e-23	2.10016e-21	1.61998e-21	HLA-DRB5/IFNG/HLA-DPA1/HLA-DRB1/HLA-DRB3/TLR2/HLA-DOA/HLA-DRA/HLA-DPB1/HLA-DMA/PTGS2/HLA-DRB4/NCF2/MARCKSL1/HLA-DMB/FCGR3A/IL1B/ITGB2/HLA-DQB1/HLA-DQA2/ITGAM/NCF4/CYBB/NCF1/FCGR2A/FCGR3B/FOS/HLA-DQA1/PRKCB/C3	30
hsa04145	Phagosome	40/317	152/8075	8.31425e-23	2.2818e-21	1.76009e-21	HLA-G/HLA-E/HLA-A/HLA-F/TLR6/HLA-DRB5/HLA-B/HLA-DPA1/HLA-C/HLA-DRB1/TCIRG1/HLA-DRB3/TLR2/HLA-DOA/HLA-DRA/HLA-DPB1/HLA-DMA/TAP1/HLA-DRB4/NCF2/HLA-DMB/FCGR3A/ITGB2/HLA-DQB1/CD14/HLA-DQA2/ITGAM/NCF4/C1R/CYBB/NCF1/FCGR2A/CTSS/FCGR3B/FCGR2B/MRC1/HLA-DQA1/MARCO/C3/ITGB3	40
hsa05416	Viral myocarditis	27/317	60/8075	9.92778e-23	2.45216e-21	1.8915e-21	HLA-G/HLA-E/HLA-A/HLA-F/HLA-DRB5/HLA-B/HLA-DPA1/HLA-C/HLA-DRB1/HLA-DRB3/ICAM1/HLA-DOA/HLA-DRA/HLA-DPB1/HLA-DMA/HLA-DRB4/PRF1/RAC2/CD40/ITGAL/HLA-DMB/ITGB2/HLA-DQB1/HLA-DQA2/HLA-DQA1/SGCG/CD86	27
hsa04060	Cytokine-cytokine receptor interaction	54/317	294/8075	1.91718e-22	4.30495e-21	3.32067e-21	CCL2/CCL4/IFNG/OSM/IL4R/TNFRSF1B/CXCL2/CCL3L3/CCL3/IL6/CCL13/CD70/IL18RAP/TNFRSF14/FASLG/IL2RB/TNFSF13B/CCL5/CD40/IL32/IL1B/CXCR6/IL15RA/IL2RA/IL21R/CXCL1/CXCL3/IL10RA/CCR5/CSF2RA/CXCR3/CCL8/CSF1R/IL2RG/TNFRSF6B/IL15/TNFSF10/IL7/IL27RA/CXCL13/TNFSF14/TNFRSF18/CXCL9/CD27/IL7R/TNFRSF11B/CCR7/CCL7/IL1R2/CXCL11/CXCL10/CCL20/CCL18/LTB	54
hsa04514	Cell adhesion molecules	38/317	149/8075	3.55992e-21	7.32751e-20	5.65216e-20	HLA-G/HLA-E/HLA-A/HLA-F/HLA-DRB5/HLA-B/PDCD1/HLA-DPA1/HLA-C/HLA-DRB1/HLA-DRB3/ICAM1/HLA-DOA/HLA-DRA/HLA-DPB1/HLA-DMA/HLA-DRB4/CD40/ITGAL/ICOS/CD8B/VCAM1/HLA-DMB/ITGB2/HLA-DQB1/CD8A/HLA-DQA2/ICAM2/ITGAM/SELPLG/TIGIT/PECAM1/CD2/ITGB7/HLA-DQA1/CD86/CLDN6/CDH2	38
hsa05320	Autoimmune thyroid disease	24/317	53/8075	2.11076e-20	4.01045e-19	3.0935e-19	HLA-G/HLA-E/HLA-A/HLA-F/HLA-DRB5/HLA-B/HLA-DPA1/HLA-C/HLA-DRB1/HLA-DRB3/HLA-DOA/HLA-DRA/HLA-DPB1/GZMB/HLA-DMA/HLA-DRB4/PRF1/FASLG/CD40/HLA-DMB/HLA-DQB1/HLA-DQA2/HLA-DQA1/CD86	24
hsa04061	Viral protein interaction with cytokine and cytokine receptor	31/317	100/8075	3.51736e-20	6.20562e-19	4.78678e-19	CCL2/CCL4/TNFRSF1B/CXCL2/CCL3L3/CCL3/IL6/CCL13/IL18RAP/TNFRSF14/IL2RB/CCL5/IL2RA/CXCL1/CXCL3/IL10RA/CCR5/CXCR3/CCL8/CSF1R/IL2RG/TNFSF10/CXCL13/TNFSF14/CXCL9/CCR7/CCL7/CXCL11/CXCL10/CCL20/CCL18	31
hsa04672	Intestinal immune network for IgA production	22/317	49/8075	1.07787e-18	1.77489e-17	1.36909e-17	HLA-DRB5/HLA-DPA1/HLA-DRB1/HLA-DRB3/HLA-DOA/HLA-DRA/HLA-DPB1/IL6/HLA-DMA/HLA-DRB4/TNFSF13B/CD40/ICOS/HLA-DMB/HLA-DQB1/IL15RA/HLA-DQA2/ITGB7/IL15/HLA-DQA1/CD86/PIGR	22
hsa04659	Th17 cell differentiation	30/317	107/8075	3.54896e-18	5.4787e-17	4.22606e-17	HLA-DRB5/IFNG/HLA-DPA1/HLA-DRB1/HLA-DRB3/IL4R/HLA-DOA/HLA-DRA/HLA-DPB1/IL6/HLA-DMA/HLA-DRB4/TBX21/IL2RB/HLA-DMB/IL1B/CD3G/HLA-DQB1/CD3D/IL2RA/HLA-DQA2/CD247/IL21R/NFATC1/ZAP70/LCK/IL2RG/IL27RA/FOS/HLA-DQA1	30
hsa05152	Tuberculosis	38/317	180/8075	4.1712e-18	6.06051e-17	4.67485e-17	TLR6/HLA-DRB5/IFNG/HLA-DPA1/HLA-DRB1/TCIRG1/HLA-DRB3/PLK3/NOD2/TLR2/HLA-DOA/HLA-DRA/HLA-DPB1/CD74/IL6/HLA-DMA/TLR1/HLA-DRB4/CIITA/HLA-DMB/FCGR3A/IL1B/ITGB2/HLA-DQB1/CD14/HLA-DQA2/IL10RA/ITGAM/FCGR2A/CTSS/FCGR3B/LSP1/CLEC4E/FCGR2B/MRC1/HLA-DQA1/C3/SPHK1	38
hsa05321	Inflammatory bowel disease	24/317	65/8075	7.01845e-18	9.63088e-17	7.42889e-17	HLA-DRB5/IFNG/HLA-DPA1/HLA-DRB1/HLA-DRB3/IL4R/NOD2/TLR2/HLA-DOA/HLA-DRA/HLA-DPB1/IL6/HLA-DMA/HLA-DRB4/TBX21/IL18RAP/HLA-DMB/IL1B/HLA-DQB1/HLA-DQA2/IL21R/NFATC1/IL2RG/HLA-DQA1	24
hsa05166	Human T-cell leukemia virus 1 infection	40/317	219/8075	1.13791e-16	1.47928e-15	1.14106e-15	HLA-G/B2M/HLA-E/HLA-A/HLA-F/HLA-DRB5/HLA-B/HLA-DPA1/HLA-C/HLA-DRB1/HLA-DRB3/ICAM1/HLA-DOA/HLA-DRA/HLA-DPB1/IL6/HLA-DMA/HLA-DRB4/IL2RB/CD40/ITGAL/HLA-DMB/CD3G/ITGB2/HLA-DQB1/IL15RA/CD3D/IL2RA/HLA-DQA2/NFATC1/ZFP36/LCK/IL2RG/IL15/FOS/HLA-DQA1/EGR1/IL1R2/EGR2/MMP7	40
hsa04658	Th1 and Th2 cell differentiation	26/317	92/8075	5.45705e-16	6.73946e-15	5.19856e-15	HLA-DRB5/IFNG/HLA-DPA1/HLA-DRB1/HLA-DRB3/IL4R/HLA-DOA/HLA-DRA/HLA-DPB1/HLA-DMA/HLA-DRB4/TBX21/IL2RB/HLA-DMB/CD3G/HLA-DQB1/CD3D/IL2RA/HLA-DQA2/CD247/NFATC1/ZAP70/LCK/IL2RG/FOS/HLA-DQA1	26
hsa04650	Natural killer cell mediated cytotoxicity	28/317	131/8075	9.54724e-14	1.12294e-12	8.66191e-13	HLA-G/HLA-E/HLA-A/HLA-B/IFNG/HLA-C/ICAM1/GZMB/LCP2/PRF1/RAC2/FASLG/KLRC1/TYROBP/ITGAL/FCGR3A/ITGB2/CD247/VAV1/NFATC1/ICAM2/FCGR3B/ZAP70/LCK/CD48/TNFSF10/KLRC2/PRKCB	28
hsa05169	Epstein-Barr virus infection	34/317	202/8075	3.17506e-13	3.56473e-12	2.7497e-12	HLA-G/B2M/HLA-E/HLA-A/HLA-F/HLA-DRB5/HLA-B/HLA-DPA1/HLA-C/HLA-DRB1/HLA-DRB3/ICAM1/TLR2/HLA-DOA/HLA-DRA/HLA-DPB1/LYN/IL6/HLA-DMA/TAP1/HLA-DRB4/TNFAIP3/CD44/CD40/ITGAL/HLA-DMB/CD3G/HLA-DQB1/CD3D/HLA-DQA2/CD247/GADD45B/HLA-DQA1/CXCL10	34
hsa04064	NF-kappa B signaling pathway	24/317	104/8075	1.01864e-12	1.09393e-11	8.43817e-12	CCL4/ICAM1/CXCL2/LYN/CCL13/PTGS2/BIRC3/TNFSF13B/TNFAIP3/CD40/LY96/VCAM1/IL1B/CD14/CXCL1/CXCL3/GADD45B/ZAP70/LCK/TNFSF14/CARD11/PRKCB/PLAU/LTB	24
hsa05310	Asthma	14/317	31/8075	2.25547e-12	2.32125e-11	1.79053e-11	HLA-DRB5/HLA-DPA1/HLA-DRB1/HLA-DRB3/HLA-DOA/HLA-DRA/HLA-DPB1/HLA-DMA/HLA-DRB4/CD40/HLA-DMB/HLA-DQB1/HLA-DQA2/HLA-DQA1	14
hsa04668	TNF signaling pathway	24/317	112/8075	5.66225e-12	5.5943e-11	4.31523e-11	CCL2/ICAM1/NOD2/TNFRSF1B/CXCL2/IL6/PTGS2/BIRC3/CCL5/SOCS3/TNFAIP3/VCAM1/IL1B/CXCL1/CXCL3/IRF1/JUNB/MLKL/MMP9/IL15/FOS/CXCL10/CCL20/EDN1	24
hsa05322	Systemic lupus erythematosus	26/317	136/8075	1.14695e-11	1.08961e-10	8.4048e-11	HLA-DRB5/IFNG/HLA-DPA1/HLA-DRB1/HLA-DRB3/HLA-DOA/HLA-DRA/HLA-DPB1/HLA-DMA/HLA-DRB4/CD40/C1QB/HLA-DMB/FCGR3A/C1QA/HLA-DQB1/HLA-DQA2/C1R/FCGR2A/H2AFY2/FCGR3B/C1QC/C1S/HLA-DQA1/C3/CD86	26
hsa05164	Influenza A	28/317	171/8075	8.65129e-11	7.91433e-10	6.10481e-10	CCL2/HLA-DRB5/IFNG/HLA-DPA1/HLA-DRB1/HLA-DRB3/ICAM1/HLA-DOA/HLA-DRA/HLA-DPB1/IL6/HLA-DMA/CASP1/HLA-DRB4/CIITA/FASLG/CCL5/SOCS3/HLA-DMB/IL1B/HLA-DQB1/HLA-DQA2/NLRP3/TNFSF10/HLA-DQA1/PRKCB/PRSS2/CXCL10	28
hsa04380	Osteoclast differentiation	24/317	128/8075	1.12416e-10	9.91671e-10	7.64937e-10	SIRPG/IFNG/LILRB3/LCP2/SOCS3/TYROBP/NCF2/FCGR3A/IL1B/LILRA4/NFATC1/LILRB2/NCF4/NCF1/FCGR2A/CSF1R/JUNB/FCGR3B/LCK/FCGR2B/FOS/TNFRSF11B/ITGB3/FOSB	24
hsa05145	Toxoplasmosis	22/317	112/8075	2.69529e-10	2.29564e-09	1.77077e-09	HLA-DRB5/IFNG/HLA-DPA1/ALOX5/HLA-DRB1/HLA-DRB3/TLR2/HLA-DOA/HLA-DRA/HLA-DPB1/HLA-DMA/BIRC3/HLA-DRB4/CIITA/CD40/LY96/HLA-DMB/HLA-DQB1/HLA-DQA2/IL10RA/CCR5/HLA-DQA1	22
hsa04610	Complement and coagulation cascades	19/317	85/8075	4.54394e-10	3.74118e-09	2.8858e-09	SERPINA1/C1QB/ITGB2/C1QA/PLAUR/ITGAM/C1R/THBD/C1QC/C1S/PROCR/BDKRB2/BDKRB1/C3/PLAU/CFD/VSIG4/F13A1/C4BPA	19
hsa04062	Chemokine signaling pathway	28/317	192/8075	1.37212e-09	1.09327e-08	8.43306e-09	CCL2/CCL4/CXCL2/CCL3L3/LYN/CCL3/CCL13/RAC2/CCL5/CXCR6/HCK/CXCL1/CXCL3/VAV1/CCR5/CXCR3/CCL8/NCF1/CXCL13/GNGT1/CXCL9/PRKCB/CCR7/CCL7/CXCL11/CXCL10/CCL20/CCL18	28
hsa05142	Chagas disease	20/317	102/8075	1.85377e-09	1.43088e-08	1.10372e-08	CCL2/TLR6/IFNG/TLR2/CCL3L3/CCL3/IL6/FASLG/CCL5/GNA15/C1QB/IL1B/CD3G/C1QA/CD3D/CD247/C1QC/BDKRB2/FOS/C3	20
hsa05133	Pertussis	17/317	76/8075	3.7978e-09	2.8426e-08	2.19267e-08	IL6/CASP1/C1QB/LY96/IL1B/ITGB2/C1QA/CD14/ITGAM/C1R/IRF1/C1QC/NLRP3/C1S/FOS/C3/C4BPA	17
hsa05340	Primary immunodeficiency	12/317	38/8075	1.17711e-08	8.55137e-08	6.5962e-08	TAP1/CIITA/CD40/ICOS/CD8B/CD8A/CD3D/ZAP70/LCK/IL2RG/IL7R/IGLL1	12
hsa05144	Malaria	13/317	50/8075	3.93553e-08	2.77736e-07	2.14235e-07	CCL2/IFNG/ICAM1/TLR2/IL6/CD40/ITGAL/VCAM1/IL1B/ITGB2/PECAM1/GYPC/KLRB1	13
hsa04621	NOD-like receptor signaling pathway	24/317	181/8075	1.39656e-07	9.58195e-07	7.39115e-07	CCL2/NOD2/CXCL2/IL6/P2RX7/CASP1/BIRC3/GBP2/CCL5/NAMPT/TNFAIP3/GBP5/CARD17/TRPV2/IL1B/CXCL1/CXCL3/CYBB/GBP1/PSTPIP1/GBP4/NLRP3/AIM2/TMEM173	24
hsa04620	Toll-like receptor signaling pathway	17/317	104/8075	5.01494e-07	3.34781e-06	2.58237e-06	CCL4/TLR6/TLR2/CCL3L3/CCL3/IL6/TLR1/CCL5/CD40/LY96/IL1B/CD14/CXCL9/FOS/CD86/CXCL11/CXCL10	17
hsa04657	IL-17 signaling pathway	16/317	94/8075	6.20353e-07	4.03229e-06	3.11036e-06	CCL2/IFNG/CXCL2/IL6/PTGS2/TNFAIP3/IL1B/CXCL1/CXCL3/MMP9/FOS/MMP1/CCL7/FOSB/CXCL10/CCL20	16
hsa05143	African trypanosomiasis	10/317	37/8075	1.02195e-06	6.47233e-06	4.99251e-06	IFNG/ICAM1/IL6/FASLG/VCAM1/IL1B/IDO1/APOL1/PRKCB/APOA1	10
hsa04670	Leukocyte transendothelial migration	17/317	114/8075	1.89849e-06	1.17232e-05	9.04279e-06	ICAM1/RAC2/RHOH/ITGAL/CTNNA2/NCF2/VCAM1/ITGB2/VAV1/ITGAM/NCF4/CYBB/NCF1/PECAM1/MMP9/PRKCB/CLDN6	17
hsa05163	Human cytomegalovirus infection	25/317	225/8075	2.26064e-06	1.3619e-05	1.05052e-05	HLA-G/B2M/HLA-E/CCL2/HLA-A/HLA-F/CCL4/HLA-B/HLA-C/CCL3L3/CCL3/IL6/PTGS2/TAP1/RAC2/FASLG/CCL5/IL1B/IL10RA/NFATC1/CCR5/GNGT1/TMEM173/PRKCB/ITGB3	25
hsa05167	Kaposi sarcoma-associated herpesvirus infection	22/317	193/8075	6.15144e-06	3.61763e-05	2.7905e-05	HLA-G/HLA-E/HLA-A/HLA-F/HLA-B/HLA-C/ICAM1/CXCL2/LYN/IL6/PTGS2/CLEC2B/HCK/CXCL1/CXCL3/NFATC1/CCR5/ZFP36/GNGT1/FOS/C3/CD86	22
hsa05134	Legionellosis	11/317	57/8075	1.04992e-05	6.03093e-05	4.65202e-05	TLR2/CXCL2/IL6/CASP1/IL1B/ITGB2/CD14/CXCL1/CXCL3/ITGAM/C3	11
hsa04660	T cell receptor signaling pathway	15/317	104/8075	1.16844e-05	6.55919e-05	5.05951e-05	PDCD1/IFNG/LCP2/ICOS/CD8B/CD3G/CD8A/CD3D/CD247/VAV1/NFATC1/ZAP70/LCK/FOS/CARD11	15
hsa05170	Human immunodeficiency virus 1 infection	22/317	212/8075	2.75835e-05	0.000151403	0.000116786	HLA-G/B2M/HLA-E/HLA-A/HLA-F/HLA-B/HLA-C/TNFRSF1B/TLR2/TAP1/RAC2/FASLG/APOBEC3G/CD3G/CD3D/CD247/NFATC1/CCR5/GNGT1/TMEM173/FOS/PRKCB	22
hsa05418	Fluid shear stress and atherosclerosis	17/317	139/8075	2.86396e-05	0.000153782	0.000118622	CCL2/IFNG/ICAM1/RAC2/HMOX1/NCF2/VCAM1/IL1B/DUSP1/THBD/NCF1/PECAM1/MMP9/FOS/ITGB3/IL1R2/EDN1	17
hsa05135	Yersinia infection	16/317	130/8075	4.55152e-05	0.000239197	0.000184507	CCL2/IL6/CASP1/LCP2/RAC2/CD8B/IL1B/CD8A/WIPF1/VAV1/NFATC1/FCGR2A/ZAP70/LCK/NLRP3/FOS	16
hsa04666	Fc gamma R-mediated phagocytosis	13/317	93/8075	6.27361e-05	0.00032283	0.000249018	LYN/RAC2/PLA2G4C/MARCKSL1/FCGR3A/HCK/VAV1/NCF1/FCGR2A/FCGR3B/FCGR2B/PRKCB/SPHK1	13
hsa05146	Amoebiasis	13/317	102/8075	0.000164539	0.000829413	0.000639778	IFNG/TLR2/CXCL2/IL6/GNA15/IL1B/ITGB2/CD14/CXCL1/CXCL3/ITGAM/PRKCB/IL1R2	13
hsa05235	PD-L1 expression and PD-1 checkpoint pathway in cancer	12/317	89/8075	0.000170577	0.000842653	0.00064999	PDCD1/IFNG/BATF/TLR2/CD3G/CD3D/CD247/BATF2/NFATC1/ZAP70/LCK/FOS	12
hsa05202	Transcriptional misregulation in cancer	19/317	192/8075	0.00018356	0.000889008	0.000685746	GZMB/IL6/NUPR1/BIRC3/IL2RB/ETV7/CD40/CD14/ITGAM/NR4A3/CSF1R/GADD45B/MMP9/ITGB7/NFKBIZ/PLAU/IL1R2/CD86/TSPAN7	19
hsa04630	JAK-STAT signaling pathway	17/317	162/8075	0.000197999	0.000934651	0.000720954	IFNG/OSM/IL4R/IL6/IL2RB/SOCS3/IL15RA/IL2RA/IL21R/IL10RA/CSF2RA/PIM1/IL2RG/IL15/IL7/IL27RA/IL7R	17
hsa04625	C-type lectin receptor signaling pathway	13/317	104/8075	0.000200553	0.000934651	0.000720954	PLK3/IL6/PTGS2/CASP1/CLEC4D/IL1B/NFATC1/IRF1/NLRP3/LSP1/CLEC4E/EGR2/EGR3	13
hsa05168	Herpes simplex virus 1 infection	36/317	498/8075	0.00025294	0.00115696	0.000892438	HLA-G/B2M/HLA-E/CCL2/HLA-A/HLA-F/HLA-DRB5/HLA-B/IFNG/HLA-DPA1/HLA-C/HLA-DRB1/HLA-DRB3/TLR2/HLA-DOA/HLA-DRA/HLA-DPB1/CD74/IL6/HLA-DMA/TAP1/BIRC3/HLA-DRB4/TNFRSF14/FASLG/CCL5/SOCS3/HLA-DMB/IL1B/HLA-DQB1/HLA-DQA2/TNFSF14/TMEM173/HLA-DQA1/C3/ITGB3	36
hsa04662	B cell receptor signaling pathway	11/317	82/8075	0.000331941	0.00149072	0.00114988	LYN/LILRB3/RAC2/LILRA4/VAV1/NFATC1/LILRB2/FCGR2B/FOS/CARD11/PRKCB	11
hsa04933	AGE-RAGE signaling pathway in diabetic complications	12/317	100/8075	0.000513102	0.00226315	0.0017457	CCL2/ICAM1/IL6/VCAM1/IL1B/NFATC1/THBD/CYBB/PIM1/EGR1/PRKCB/EDN1	12
hsa04623	Cytosolic DNA-sensing pathway	9/317	63/8075	0.000720744	0.00312322	0.00240914	CCL4/IL6/CASP1/CCL5/IL1B/ZBP1/AIM2/TMEM173/CXCL10	9
hsa04978	Mineral absorption	8/317	59/8075	0.00199584	0.00849953	0.00655621	ATP7B/MT2A/HMOX1/MT1B/MT1H/MT1G/MT1E/MT1M	8
hsa05162	Measles	13/317	139/8075	0.0031203	0.013063	0.0100763	TLR2/IL6/FASLG/IL2RB/TNFAIP3/IL1B/CD3G/CD3D/IL2RA/SLAMF1/IL2RG/FCGR2B/FOS	13
hsa04217	Necroptosis	13/317	159/8075	0.00960341	0.039534	0.030495	IFNG/CASP1/BIRC3/PLA2G4C/FASLG/TNFAIP3/IL1B/CYBB/H2AFY2/MLKL/ZBP1/NLRP3/TNFSF10	13
