# Supplementary material for: Identification of a novel ferroptosis-related gene signature associated with prognosis, the immune landscape, and biomarkers for immunotherapy in ovarian cancer
Source: Front Pharmacol. 2022 Oct 25;13:949126. doi: 10.3389/fphar.2022.949126 (PMC9641277; doi:10.3389/fphar.2022.949126)
Supplement: Supplementary file 8 [file DataSheet2.xlsx]

## Sheet: Supplementary Table 2A
Characteristics	GSE32062 cohort (N=260)	ICGC-OV-AU cohort (N=93)
Age (median, range)	NA	59(39-78)
Grade, n(%）
2	131(50.38)	NA
3	129(49.62)	NA
Stage, n(%)
Ⅲ	204(78.46)	79(84.95)
Ⅳ	56(21.54)	14(15.05)
Residual_tumor, n(%)
Optimal	103(39.62)	NA
Suboptimal	157(60.38)	NA
Disease status, n(%）
Complete remission	NA	7(7.53)
Progression	NA	2(2.15)
Relapse	NA	84(90.32)
Progress status
Yes, n(%）	193(74.23)	NA
Median PFS (months)	19	NA
Survival status
Dead, n(%）	121(46.54)	74(79.57)
Median OS (months)	41.5	30.37

## Sheet: Supplementary Table 2B
Characteristics	Anti-CTLA4 cohort (N=42）	Anti-PD-1 cohort (N=41)
Age (median, range)	61(22-83)	66(37-90)
Stage, n(%)
Ⅲ	1(2.38)	NA
Ⅳ	41(97.62)	NA
Gender, n(%)
Female	14(33.33)	15(36.59)
Male	28(66.67)	26(63.41)
LDH, n(%)
High	19(45.24)	NA
Low	22(52.38)	NA
unknown	1(2.38)	NA
Response status, n(%)
Responder	19(45.24)a	19(46.34)b
Nonresponder	23(54.76)	22(53.66)
Treatment, n(%)
Nivolumab	NA	9(21.95)
Pembrolizumab	NA	32(78.05)
Progress status
Yes, n(%）	NA	29(70.73)
Median PFS (days)	NA	271
Survival status
Dead, n(%）	29(69.05)	23(56.10)
Median OS (days)	392	607
a. Patients were stratified into response groups based on RECIST 1.1 criteria. Patients with CR or PR or OS >1 year with SD or long-term survival (OS >2 years) were classified as responders, while patients with PD or OS <1 year with SD were classified as nonresponders.
b. Patients were stratified into response groups based on RECIST 1.1 criteria. Patients with CR, PR, and SD > 6 months were classified as responders, while patients with SD≤ 6 months and PD were classified as non-responders.
